# Supplementary material for: Integrative analysis of structural variations using short-reads and linked-reads yields highly specific and sensitive predictions
Source: PLoS Comput Biol. 2020 Nov 23;16(11):e1008397. doi: 10.1371/journal.pcbi.1008397 (PMC7721175; doi:10.1371/journal.pcbi.1008397)
Supplement: S1 Table — (XLSX) [file pcbi.1008397.s021.xlsx]

## Sheet: cWGS or short-reads
	MCF7	Primary tumor
coverage	51X	92X
read-length	2X150bp	2X150bp
physical coverage	119	214.67
median insert size	400bp	417bp
mapped reads	0.9971	0.9967
PCR duplication rate	0.127	0.1243

## Sheet: 10XWGS or linked-reads
	MCF7	Primary tumor
coverage	17.4X	17.7X
physical(fragment) coverage	87	88.5
read-length	2X150bp	2X150bp
median insert size	353bp	357bp
input DNA molecule length	69382bp	33152bp
DNA in molecules>20kb	0.936	0.778
DNA in molecules>100kb	0.256	0.0355
mapped reads	0.973	0.97
PCR duplication rate	0.0319	0.0285
longest phase block	11092595bp	3843671bp
