# Supplementary material for: Integrative analysis of structural variations using short-reads and linked-reads yields highly specific and sensitive predictions
Source: PLoS Comput Biol. 2020 Nov 23;16(11):e1008397. doi: 10.1371/journal.pcbi.1008397 (PMC7721175; doi:10.1371/journal.pcbi.1008397)
Supplement: S2 Table — (CSV) [file pcbi.1008397.s022.csv]

chrom1	pos1	chrom2:pos2	SVType	Size	Orientation	Predicted_by	ForwardPrimer	ReversePrimer	ExpectedAmpliconSize	PCR	Sanger	SangerSeq	Sample	Study
chr1	1227292	chr1:1227466	Dels	175	3to5	Only 10XWGS	CAGACCAGTCCTCACACCTTTC	CCTGGAACCTACTTGCACTCAG	332	TRUE	NA		MCF7	Internal
chr1	16039998	chr1:16062663	Dels	22666	3to5	Only cWGS	CACTGTTTCATCAGATTCTGGTCTT	CGTTATGTTATTTAGGCCTCACCAC	376	TRUE	NA		MCF7	Internal
chr1	16049993	chr1:16059762	Dels	9770	3to5	Only cWGS	CTTTGGCTTCATCAGGAACAATAGG	AAGGACCACATCACAAAGCCC	400	FALSE	NA		MCF7	Internal
chr1	20605399	chr1:20606197	Dels	799	3to5	Common	AATAAGAAATGGAGTTTGCCCTCAG	CAAGGGAGTCTATAGCAGGTGATTT	382	TRUE	NA		MCF7	Internal
chr1	31926035	chr1:209261334	Dels	177335300	3to5	Only cWGS	TTACCGGGCATCCTTTTAAAATTCC	TTCCCTCCAAAATTACCGTTAAACC	400	FALSE	NA		MCF7	Internal
chr1	53954929	chr1:102149200	Dups	48194272	5to3	Only cWGS	CCTGGCTGAATAATTGAAGGTTACC	AGACCGCTTTTTGGTAGATTTCTTT	400	TRUE	Yes	GNNNNNCATGTATTCTATCAAAAAAGTTTGGCCAAAATGTGATATTAAAATAAATATTGTTTAAAGTATTTGAAATATTTCAACCAAAAAATTTGTCAAAATGTGATATTGAAAAAAATATTCAAAGATGGGAACAGATATTTTTACATAAGAGTGTTCATTGTAGTACTGTTTGTACAAGTGAAAATCTAAAAACTANATGTTCAACAGTAGGGAGTTGGTTAAGCAAATTATAGTATATTTATATGATGAAATATTATGTAACTATTAAGATAATATTTTAAGAAACAGATTTTTTAAATGTATGTATTGGACAGATAGAAGGAAAAAAGAAATCTACCAANANNGCGG	MCF7	Internal
chr1	64373290	chr1:64389693	Invs	16404	3to3	Only cWGS	GGCACAGGCAAGCAATTAAATATTG	CTGTCTTCCACAATGGTTGAACTAG	324	TRUE	NA		MCF7	Internal
chr1	72300640	chr1:72346157	Dels	45518	3to5	Common	ACTATTTGGTAGTGCTAGCCAAAGA	GTTGGTCAAAACTCTGACATGGAAT	288	FALSE	Not-clear(54.71% identity)	AGAAAGANNTTTCTCTTTTGGATAAATATGTGAGGGAGACAATATAAAACAAAAGTTCACATGGAACATACATTAATAAAATACTGCAGAAGCAAAAAAAAGTGAATCATTCAAAAATGAAAAGGGTACAAGACAAAAATAAAAGTTAAAGAAAAACCAAATGACTGAGAGATTATCTCAGTGGATTTGACTTAATCTCTTGAACCACTTTCTAAAAAGAGTTTTATTTGGCTAGTTGCAGAAAAGAAAATCAGAGTTTCAAAGCTTTAAGGGGATTCAATGTGCCACTGATGACTTGTAGATGGAGGGGTACATATGAAAAGGGCTTCAGAGTGGCCTCCAGGAGTTAGGAGCAACCACCAGTCAACAGCCAGCCAGAAACAGAGGTCTTGGTCATCT…	MCF7	Internal
chr1	85570245	chr1:96008861	Dels	10438617	3to5	Common	GGAGAGCTGAAACAAGACTTCATTC	AACCATTTTAAAGATGGGCCACATT	398	TRUE	NA		MCF7	Internal
chr1	86663307	chr1:86673694	Dels	10388	3to5	Only 10XWGS	ATCATGCTATAAGACACATGCACAC	GTGTCCATGTGTTCTCATTGTTCAA	325	TRUE	NA		MCF7	Internal
chr1	107200025	chr1:114620454	Dups	7420430	5to3	Only cWGS	GACTAGATCAGTGAGGTGAAACTGT	ATCTTTGCCACTCTTGTACTTACCT	640	TRUE	Yes	NNGNNNNCTGGAGGCATTAAAGGGGAAATAAATGAAAATGGACTTTCTTATAGAATGTTTTCTAGAAGATACTCCAAAGCCAAAATTTGTATTGCATAAGGGACATCCTAAAAAGATTCAATCCAAGGAGGGTCACAGGTAGAAATGCTGTCATGGCTTGTTCCTGCCTGACAATTAAGAATTCATAATCATTTTTTTCTCCTCACTTCTCCAAAAACCTTCAGAAAAAATATTAGAAAGGGAAAAGTTAGATCCTATCACCTACAATCAGATACAGAACAAGTTTTGAGTACTTGAGATCCATAATACATAAAACATTGAGGCAAGAAATCGAAAGCACTATAAAGGTTAGAAGTACTAGACATGACAAGTACTATGATTTGTTCCTTCTTTAGCCAG…	MCF7	Internal
chr1	107205555	chr1:113946287	Invs	6740733	3to3	Only cWGS	TTCAAGCTACTTCGAAGTTTCAACC	CTTTGTTTTCTGGTTTTATGCTGCC	642	TRUE	Yes	CTNGAAGTTTCAACCTCCAAAAATTCAATAATCCATTTTAAATGTTTCTATGAGTCTATGGCTTCAGAGTTTATAGCTTCAGAGACTTCTGCTCCAGGTATGTAGATCTAGGCTGTGTCTCTTGGATATGCCTGTCTCCCCAAATTTCAGGGTGATGGTTTGCTATACAGCCTCAGTTCTCTGATGGGTCCAAGAAAAGTCAGTGATTTTCAACTTATCCAGCGTTTCCTTGTAAGGATGACAGTGATGACTTCCAAGTACCTTGCCTGTCCGAGCTCAAGCCAGAAATTAGTTATGGCTTTTTTATTTTAAATTTTCATAATTTTTATAAGTACATATTATTGTTAAAAGTTTGGACCAGGATGCAGAACCTCCAAGTGTGAAATCACAATTCTGCCT…	MCF7	Internal
chr1	107584696	chr1:113807899	Invs	6223204	5to5	Common	TGAAATCCCTAGGCAGTTTTCCATA	TATTTTCTGGAGTGTCGGTACCATT	322	TRUE	Yes	ANCNNNTNTTGAAATCCCTAGGCAGTTTTCCATAGCAATAAGAAAGACCTTATACTTAGTTTGTTTTCTTGTTAATGGCTTTATATGTTTATACTCTGTAGCATTGAATACTAAGTAGTAGTTTATTTTTTACAATAATCCTAGACATAAGTTTTCCTTGATATGAAAAGATGTGTATTATCACTAGCCATTTGGGAAATGCAAATTAAGATCATGATGATGTATCACCACACGTCTATTAAAATTGCTAAAATAAAAATAGTGACAATACCAGATACTGGCAAGAATGTGGAGAAAATGGNNNNT	MCF7	Internal
chr1	113449409	chr1:113483453	Dels	34045	3to5	Common	ATGAGAATGACGTCACAGTGGAATA	GCTACTATAACGGAATACCACAGGT	349	TRUE	NA		MCF7	Internal
chr1	113505905	chr20:48063648	Trans	0	5to3	Only 10XWGS	ACAGCAAGCATCGTAACTATTTGTT	GCAATAGTCTTTCTTGCTTCTCCTC	350	FALSE	NA		MCF7	Internal
chr1	113813646	chr1:113833462	Invs	19817	3to3	Only cWGS	GGAGAACACACCAAAAATCATCACT	TAGGGCTAAATGTCATCTAAAGCCA	865	TRUE	Yes	NNCACNCCAAAATCATCACTGCTCACTACGGATAGTTGTTGCTCAGAAATTCATTTAGAANNTCATCCTCGCTTTAGCTTNTACCTGGGGTTCTTTTAAGTATTTATTTAGAGACGGGCGGGGCGGGGCTCGGTGTCTCAGGCCGGTAATCCCAGAGCTTTGGGAGGCCGAGGCGGGAGGATTGCATGAGGCCAGGAGTTCCAGATCAGCGTTGGTAACATAGTGAGCCTCTGTCCCTACAAAAGTATTTTTTAAATTATCTGGGTGTCGTGACACGCGCCTGTAGTCCCAGGTACTCGTGAGGCTAAGGTGGGAGGAGTGGTCGCGCCACTGCACTCTGGCCTGGGTGACAGATCTAGACCCTGACTCTTAAAAAAAAGAGACAAGGTCTCGCTCTGT…	MCF7	Internal
chr1	115095444	chr20:42677574	Trans	0	3to3	Only 10XWGS	TTGCAAATTGGTGACCAAGAGATTT	CCCCCAAGGACATAGTCTAAATGAA	373	FALSE	NA		MCF7	Internal
chr1	157699943	chr5:169468974	Trans	0	3to5	Common	TTACCTGATTGTTCTCTTCCAGGAG	GGTTTATTCAGTGTTGGAGGTCATC	369	TRUE	Yes	NAATGNNANTCAGNANACTCTCCGAAACATTTTCTAACAACCTAACCACAACCACTTCTTTTGTTTTTCCTTATCATTTCTTTGCTCCCTTTTTATATCATCCAGAGCCCCTAAACAACAAAGAAAATGTCATATAATGTATTTTACAAACGTGATGGCTTATGTCCAAGGCCTGACCTCATCTCTGCTATTATTTACTTGGCCACGGCACACTTTACTGGCAAGGTCACACATGATGGGTGATTGCAGCCAGGCTGGGGCTCCAATATTCTGGCTCCCTGTCCAATGCTTGTCACTGCCCTGTGCCACCTACTACTGCACACATATCCCATGTCCTTCCAGGGAGGAAAGAGGCTGTTTGGGCAGAAAATGATGATCCTTAGCTGCTAACTCTGTCAG…	MCF7	Internal
chr1	158108318	chr1:178946978	Invs	20838661	5to5	Common	GAGAGTGCTTCAGTGTTATTGATGG	TTTTTGTAGAGATGGGGTCTTGCTA	290	TRUE	NA		MCF7	Internal
chr1	160965245	chr1:160965546	Dels	302	3to5	Common	AAGCAACCCAATTAAAAATTTGGGC	TTTAGTAGAGACGGGGTTTCAACAT	387	TRUE	NA		MCF7	Internal
chr1	192902503	chr1:192961366	Dels	58864	3to5	Common	ACTTTTTGTGGTAAGAAACTCATGTGA	CATGAGGGGATAAATGGAAACTCCT	400	TRUE	NA		MCF7	Internal
chr1	201763559	chr1:202017199	Dels	253641	3to5	Common	AGTACATACTCAGTACTCCAGAGCT	CGAGATATTGTGGCTAGGGAAACTA	568	TRUE	Yes	ANNNNNACTCCAGAGCTTGCTCTAGAGGACTGCCTTTTATCTTTTGAAGGTGAATTTGATGGTATCCCTGAGAATTTTTTGCTTTTCTTGAGATTCTCAGTTATCTTTCACTCTTTGAAGGATTTCAATTTCCTGACTTGGAAACATCTGAAAAAGAGAGGAAGGTGCCTTGTTTTTTCATTCCCACTCCTGTGAAAGAAGTACAGGAGGGGAAAGACTTGGGGCAGACAAAAAGGGAAATCTCTGAAACTAGAGGTTCTGGAAATGCAGCTTGCTCTGGAGAAGCAAGGAATGGTGGAAAAGGAGAGTGGGGAAGTTGATTGGAGAGGAAAGTGAGGTCATGAGAGAAACCAGAATCCTGGAGCCATTTGGAAAAAGGCTTTTACTTACATTTCCCTT…	MCF7	Internal
chr10	1046496	chr10:1047600	Dels	1105	3to5	Common	CAGTCACACACTGTCCAAATTTAGG	ACAGATGATAATTTAACGTTCGGCC	386	FALSE	NA		MCF7	Internal
chr10	7953921	chr10:7954938	Dels	1018	3to5	Common	GTGTTTGATTAAGGACAGCCAATCA	TAACCAGTTCCTTGAAGTGACTCAA	389	TRUE	NA		MCF7	Internal
chr10	13490358	chr10:13613251	Dups	122894	5to3	Common	CTTTGAGTGATGGCCTCTTCTTTTT	GACAGAAAGATAGAGATAGCCGGAG	398	TRUE	NA		MCF7	Internal
chr10	131042036	chr10:131043126	Dels	1091	3to5	Common	TTGTGAGGATCACTCTCAAGAGATG	CATACCCTATTTTACCCCACCCC	400	FALSE	NA		MCF7	Internal
chr10	131137410	chr10:131147982	Dels	10573	3to5	Common	CTCTAAGGAAGTGCAGTACTCCTC	GACGTCTTTGGAGCCATCATTTTG	359	TRUE	NA		MCF7	Internal
chr11	36057073	chr11:36057704	Dels	632	3to5	Only 10XWGS	GTAAAATGCAGAGTCTGGCTCAGTA	CTCAGTGACTTGCACAAGATTTCTT	376	FALSE	NA		MCF7	Internal
chr11	59681933	chr1:113684515	Trans	0	5to5	Common	AGCCATAAGAAAGCATCAATATTGGA	AGTATATTTTCTGAAGTGGTGGCCT	322	TRUE	NA		MCF7	Internal
chr11	85500580	chr7:108188805	Trans	0	3to5	Only cWGS	GTGGGAATTGAACAATGAGATCACA	TCTTTCCATTAGTCCCTGCTACAAA	606	TRUE	Yes	TAGAGTATAATAAAAAAAATAAAAATAAAATAAATAAATAAATAAATAAATTTTAGTGGAAATATTCTACTTTACCAGGAGGTGCAATAAATCAACACACCTATCATTTCAGAATCATCTTAGGTAGTCATCAGAAAGGAATTGTCTTCCTGCGGTATATGCCTGAAGGTAATAATGTATTTCAGGCATGTGACCTGATTGTGTCTGCCTCTTAAGTATCTCTTTGGTTTTACAATTCAACTTCGAAGCTTACCTATAGTCTAATTTTATTATGCTCTTCTAGTATCCTTATGACATTGTCCTTCCTTATTTCCTAGGCCCTAGGCTTATGTCACCAACGTGAGAAGCTCACNNNN	MCF7	Internal
chr12	7083464	chr12:7084650	Dels	1187	3to5	Common	GATATTGGTGTTGGTAATGGTGGTG	ACCACTATTACCAACACCATTACCA	347	FALSE	NA		MCF7	Internal
chr12	52020763	chr12:52021110	Dels	348	3to5	Only 10XWGS	CTGCTAACACATGTGGGAAAACTTA	CATTCATTCATTCAGACGTACCTGC	359	FALSE	NA		MCF7	Internal
chr12	53973435	chr12:85872562	Invs	31899128	3to3	Common	AGGAGAGGAGAACGATGTTTAACTC	TCCATTAATTCTTCTCCCCCTTTTT	386	TRUE	NA		MCF7	Internal
chr12	57669662	chr12:57907338	Dups	237677	5to3	Common	GAGTCCACCTAACAGGATCAGAAG	CGGCTAATTTTTGGGGATTTTTGTG	363	TRUE	No	AAANNNAANNAAAAAAAANANANANNNNNANNNNNNAAANAAAAANNANNNNNNNNNNNNNNNNNNNNNNNNNNNNNNNNNNNNNNNNNNNNNNNNNNNNNNNNNNNNNNNNNNNNNNNNNNNNNNNNNNNNNNNNNNNNNNNNNNNNNNNNNNNNNNNNNNNNNNNNNNNNNNNNNNNNNNNNNNNNNNNNNNNNNNNNNNNNNNNNNNNNNNNNNNNNNNNNNNNNNNNNNNNNNNNNNNNNNNNNNNNNNNNNNNNNNNNNNNNNNNNNNNNNNNNNNNNNNNNNNNNNNNNNNNNNNNNNNNNNNNNNNNNNNNNNNNANNNNNNNNNNNNNNNNNNNNNNNNNNNNNNNNNNNNNNNNNNNNNNNNNNNNNNNNNNNNNNNNNNNNNNNNNNNN…	MCF7	Internal
chr12	65229310	chr12:110829786	Dels	45600477	3to5	Only cWGS	ATAATGTTCTTCAAGTGCATCGGTG	CCAAGTAGCTGGGATTACAGATGTA	348	TRUE	NA		MCF7	Internal
chr12	75757778	chr12:75764870	Dels	7093	3to5	Common	CTCTTCCGTATGTACCACATGTACT	TTATTTAAGCAGAGTGGCAACGATC	348	FALSE	NA		MCF7	Internal
chr12	90532800	chr1:53952992	Trans	0	3to5	Only cWGS	GGGGAATTACTCTACGTGTCTGATT	AGAGGAAACTGGAGATGAGATAGGA	396	FALSE	NA		MCF7	Internal
chr12	120188265	chr12:120351850	Dups	163586	5to3	Only cWGS	CCGCTCTACACGGAATTCTAAAATG	TGGTAGTAGGTGATTGGCCAATAAA	715	TRUE	No	NA	MCF7	Internal
chr12	130882195	chr12:130882923	Dels	729	3to5	Common	GTTGATTAGAGATGGGGTCTGACTC	GTACCTAGAGGTGACATCAGTGATG	400	TRUE	NA		MCF7	Internal
chr13	21156705	chr13:21157540	Dels	836	3to5	Common	AAGACAGAAGATGCTCCTTCTTCAT	AAGTGATGCCTGACTGTATCTGATT	368	TRUE	Yes	GNNNNNNNNNNTTNNNANAGCAGAAAAGACAGAGAAAAAAGGATAACAAGTACTTTATTGATATCCTAGCATGAGTCAGTTCTAATGGCATCTGAGTATTTTCCGAAGTGATTTATCCTTCTCATGGGTCTCCATAAGTCAGGAAGACTTCTAGAATGGCTATTAAGAATTCCACACGTGTAAGTAATAATTGCCAAACACTGTAACTCCTATTAAGGAGGGGGACTGTCAAAGAATCAGACTGGTTATTTAGAATTGGCAGTTGTTATAAGTCATTAGTAGGCCAATGGTAACTGCTGTTAAATACTAAAGAATCAGATACANNNNNNNATCNCTNAANNANGNNGAGGTANNCNTNTCNNCNNGAAAGAGGNNCNNGTTAANTGGAGATTGANGTTG…	MCF7	Internal
chr13	55378460	chr13:55378549	Dels	90	3to5	Only 10XWGS	ATCCTAGAGAACATGACATTAGCCC	GAAACTGATGAAACTGAGTCAAGCA	357	TRUE	NA		MCF7	Internal
chr13	59746799	chr17:59930686	Trans	0	3to3	Only cWGS	CCCTCAAGACTTTAACCCTGTTTTC	CCAGTTGTTCCTAACAGAACCATTC	559	TRUE	Yes	NAANAAAGNCTAACCCTGTTTTCACATTGGAACTTGATATTAAAAGGTGAGAGTTATTCCAGATCATTATCTCCAAAATTCTCCTTTTCTGATCAGAGACATTTCAGCTACACAATAAGTTTTGGAGGAATTTGTTTAAAAACAGTTCCTAGGCACCTACACCCAGAAATTCTGATTCAGTAAGTCTGGAATGAAGTTCATAAAAGTATTTTTTACAGAAGCTGCCCACTTGCTTATGACACATAGCAAGGTTATTGTGATTTTGTTGCTTCACAAAAGGATGTGCATATTTTTAATTTGAAGCAGATGACATGTTTAGAAATAGGAGGGTAAATCCCACCCTGACTACATAATCAATCTACAGATGATATGCCCAGGTTTATCACCTCCCTAAGACTG…	MCF7	Internal
chr13	78423474	chr13:78424585	Dels	1112	3to5	Common	AAAAACTAGAACAACCAGGTGCAG	ACCCCTAGTGATTCAGGTGTTAAAA	323	TRUE	No	NA	MCF7	Internal
chr14	40140611	chr14:40148468	Dels	7858	3to5	Common	TATGCCATTATTGTGCAAGTTGTGT	ACATTGGCTTCTTGGTACTCTACAT	390	TRUE	NA		MCF7	Internal
chr14	96428715	chr14:96515169	Dups	86455	5to3	Common	CAGAGTAATACGACGAGTAGCAGAA	AACTGGCTAGCCATATCTAAAAGCT	723	TRUE	Yes	NGCTNTNNCCTTTTNNANCAGATTGTTTTTGAGTTGAGACCAGACTTTGTAGTCTGTCCTGAATGCTGTTACCAGAAGTCACAGTTTTTTAGTATACAGTTATATTTTAGGAAGACATACTTAGTAGTAATATGCATGGTGGAACCATGTGACAAAGGAGTGGAAGGAAAGGAGTTGGGACCAAGATTGCCAAGAATCAGAACTAGAATAGTTGAAAACGAATTGTTATATAGAATGTTAAAATTAAAACAATTTTAATTTTTTAATTTTAAATGATTTAATTTTAAATGATGAGCATTTTTTCATGTGTCCATTGGCTACATAAATGTCTTCTTTTGTAAAGTGTCTGTTCATATCCTTCGCCCACTTTTTGATGGGGTTGTTTGATTTTTTCTTGTA…	MCF7	Internal
chr15	20404204	chr2:13394978	Trans	0	3to3	Only cWGS	TGCAATGCTCTAGTAATTAGCACAG	TCTGTACTGTCTTCTAGCAGTGTTA	311	TRUE	NA		MCF7	Internal
chr15	56758839	chr15:57242173	Dels	483335	3to5	Common	AAAGAAGTAGGGAGATGCCAGAATT	TTAGGATGGGTTTTTGTCATGTTGG	364	TRUE	NA		MCF7	Internal
chr16	72122751	chr16:72212287	Dels	89537	3to5	Common	GCTCACCTGATGATTTCATGAAGAG	GGATTTGGCACATGTACCATTCATT	358	TRUE	NA		MCF7	Internal
chr17	44198002	chr17:44358211	Dups	160210	5to3	Common	ATTAGGAAAATAGCCCCTGAGCTAG	CCTCCTATAGACCCAGACTCTGATT	705	TRUE	Yes	NNNNNNNNNNNTCTTTNANAGGTGCAGAAATGGAGGCACAGGGGTTCAGTAACTTGCACGAGGTCACAATCCTCGAGCCCGGATAGAAGCCCAGGCCATCGGGCTCCAGGCCCATCCTCTGCCATGCCATTCCTCCTGCCTTGCTATCCAAATAGAGGGATGCAGAGGACTAGGGGAGCTGGTCTCACTCAGCTCAGGGGAGGCCCTGTGGAGTCTTGGAGGATGTGGAAGACTCAGCCAGGAAAGAAAGAGGGAAAGGACATCCAGGAGGCCTGGCATGAGAAAGGCCCAGAGGCGTGGGGGAGCCCTCACCTCTAGTTTGCTGTTATCCAGGCCAGACAAAGACATTTCCTCCATTTTCATTTGTAAACTCTTGTGGAGACGGCGCTCTGACTGCTC…	MCF7	Internal
chr17	52891584	chr1:53954501	Trans	0	3to3	Only cWGS	CCTTGCCTAAATGAAAAAGTCAAGC	TACAGGTATGTATGAGGCTCACATG	375	TRUE	NA		MCF7	Internal
chr17	58626051	chr20:54197790	Trans	0	5to3	Only 10XWGS	TTTTTATTCTCTGTACCTTGCGAAT	TACTGGACCAAGTAACTGGGTTTAG	282	FALSE	NA		MCF7	Internal
chr17	58731201	chr3:63976823	Trans	0	3to5	Common	TTCATATTGTGCAGCCATCATCATC	GTAGGAAAACACAAAATGCACAACC	663	TRUE	Yes	NNNNTCATCATCCATTTTCAGNCCTTTTTCATCTTCCCATACTGAAACTCTGTACCCATTAAATGCTAACTCATTCTTTTTTACCCCCAGCCCCTGACAATCACCATTCTACCTTCTGTCTCTGAATTTTACTCCTCTAGCAACCCCATATAATTGGAATCATATAATACTTGTTCTGATGTGACTGGCTTATTTCACTTAGTATAATGTCTTCAAGGCTCATTTATGTTGTAGCATGTGTCAGAATTTTCTTCCTTAAGTCTGCATATTCCATTGTATGTACATACCACATTTTGTTTATTCGTCTGTGGATGCACACTTGGGTTGCTTCCACCTCATCAGTGACACACACAGAAAAACATAGGAACCTAATGAAAAGGGTAGCACAGTCTTACAAAT…	MCF7	Internal
chr17	59837413	chr17:59911136	Dups	73724	5to3	Only cWGS	TGAATTTGGCACCAAAATCTGATCA	TCACCACTAGTTCCTGTAAGAACTG	880	TRUE	Yes	NAANAAAGNCTAACCCTGTTTTCACATTGGAACTTGATATTAAAAGGTGAGAGTTATTCCAGATCATTATCTCCAAAATTCTCCTTTTCTGATCAGAGACATTTCAGCTACACAATAAGTTTTGGAGGAATTTGTTTAAAAACAGTTCCTAGGCACCTACACCCAGAAATTCTGATTCAGTAAGTCTGGAATGAAGTTCATAAAAGTATTTTTTACAGAAGCTGCCCACTTGCTTATGACACATAGCAAGGTTATTGTGATTTTGTTGCTTCACAAAAGGATGTGCATATTTTTAATTTGAAGCAGATGACATGTTTAGAAATAGGAGGGTAAATCCCACCCTGACTACATAATCAATCTACAGATGATATGCCCAGGTTTATCACCTCCCTAAGACTG…	MCF7	Internal
chr17	60735670	chr1:113813812	Trans	0	5to5	Common	ACCTGACTTCCCCTAATGCATTAAA	ATCACATCGATAAGCTACACGGTAA	400	TRUE	NA		MCF7	Internal
chr17	61908996	chr17:62111000	Dels	202005	3to5	Only 10XWGS	AGGCAGTACCTGACATATATGAAGC	TACGTAGACTGTATTCCAAAGTCCC	380	FALSE	NA		MCF7	Internal
chr17	62018334	chr17:62962331	Dels	943998	3to5	Only 10XWGS	TTTGGAAAACTATCTGACACAGTGC	CCTTTTTCTACCCTTTTCCCTCAAC	386	FALSE	NA		MCF7	Internal
chr17	62018508	chr17:62110856	Dels	92349	3to5	Only 10XWGS	GCTGAATTCCACATCCTCAAATTCA	GGAAAAGGACAATGGTATTCTTGGG	399	TRUE	NA		MCF7	Internal
chr17	62113003	chr20:55586164	Trans	0	3to3	Only 10XWGS	TTGATACCCATCTTACAGGGTTGTT	CACAGTGAAACCCCATCTCTACTAA	321	TRUE	NA		MCF7	Internal
chr17	62113018	chr17:63002479	Invs	889462	3to3	Only 10XWGS	GGGTTGTTGTAAGTAGCCAATGAAA	CCAAGCCATTAACAGCTCAGTTATT	298	FALSE	NA		MCF7	Internal
chr17	63002553	chr20:47156833	Trans	0	3to5	Common	TCATCACATATCTGCCTCTCTATGC	CTGCTGTGGTTTGATTCCATTACTT	272	TRUE	NA		MCF7	Internal
chr17	64347644	chr3:64966605	Trans	0	3to3	Common	GCGAAACCCTGTCTCTATTTTTCTT	GTCAAATCTAAGAATCTCCTGCTGC	924	TRUE	Yes	TCTCANNNAAGAAAAAAAAAATATATATATATATATAAAATAAAAAATATATAAATAATATAAATATAAAAATATTATATATAAAATATATAAAAATAAAAAATAAAAATATATAAAATACATTACAGGAATGGAAATGCCAATCCTCAATTTCATATGGAAACGTGACGAGCCCCAAGTAGACAAAACAGTATTTTAAAAGTTGAAGAACTCACATTTTCTGATTTCAAAACTTACTACAGAGCAACAGTAATCAAAACACTATGGTATCAGCAGGACAACAGACATATGGGCCAATGGAAAAAAAATAAGTGTTCAGAAATAAACCCAAACATCTATGGTCAATTGATTTTCAACAAAGTTACCAAGACCATCCAATGGGGTAAGAATAGTCTCTTC…	MCF7	Internal
chr17	80021945	chr17:80024283	Dels	2339	3to5	Only 10XWGS	ACTCTACACACACACCATAGACAC	TGTCTATGATGTGTAGTGTGTGTGT	319	FALSE	NA		MCF7	Internal
chr17	82953194	chr20:49875445	Trans	0	5to5	Common	TATTGGTCTTTTCAGGGATTCGACT	AAAAGAGACAAGTCCCTCAAAATGC	599	TRUE	Yes	NNNNNNNNCTTGGGAGGGTGTATGTGTCCAGGAATTTATCCATTTCGTCTAGATTTTCTAGTTTATTTGCATAGAGGTGTTTATAGTATTCTCTGATGGTAGCTTGTATCTCTGTGGGATCAGTGGTGACAGCCCCTTTATCTTTTTTTATTGTGTCTACTTGATTCTTCTTTTCTTTGCCTGGCTAGTGGTCTATTTTGTTAATCTTTTCAAAAAACCAGTCATTGATTTTTTTGAAGGGATTTTTGTGTCTCTATCTCCTTCAGTCCACAGAATCCTTTATTCACAAGAGCAGCCTGAGGGACATCACTCGGGGACAGTTCGCAGTAGAGGTGTCATTTGTTGGGCTGGGATAAACCACGATGGCTTTGTCTTTAAGCAGTTTGTTCAAGTTCTTGT…	MCF7	Internal
chr19	1181750	chr19:1259448	Dups	77699	5to3	Common	CGAGCACCGTGATTTCAAGTAATAA	CTGTCCCATGTGGAATCTCAAAC	355	TRUE	NA		MCF7	Internal
chr19	10890363	chr19:10987000	Dups	96638	5to3	Common	AAATTACAGCAGGCCTCATGGTAAG	AGGTATGTACCACCACACAAAACTA	632	TRUE	Yes	NNNNNCATGGTAAGACTGGCTGCCCTGGCCCTCAGGTGTCTCAGAGCGAATGGCTGGGGCGTGGGTGGCGGGGTGGACAGACCGTGCTCTGTTGCCGACTGGGTTCCCCGGTTTGGGATTGCACGGGCCCATACTGCACTTCTGGGTGCTCGGGTGGTGGGGGCAGCTAAATGCTGCTTCCCCAGCTCCCCGCTTCCCCTGGGGCCGCTGGTTAATAGGTGTATCTGCTGTGTCCCCTGGAGCCAGGGCTGCCCACGGGGCTGGGCGCAGGCATAAACCTGGGACGCACTGTTTTCTCTTTTGTTTCTCCCTACATGTAGGTATGGGAGGGCCCAACATGCCTCCCCCAGGACCCTCGGGCGTGCCCCCCGGGATGCCAGGCCAGCCTCCTGGAGGGCC…	MCF7	Internal
chr19	17115581	chr19:17769264	Dels	653684	3to5	Only cWGS	TAAATCTGCCAGTGCCTATCTCTAC	ACCCAAGTTTTATGACAAACAGTGG	857	TRUE	No	NA	MCF7	Internal
chr2	14564045	chr2:14569993	Dels	5949	3to5	Common	GAAAGTTAGAAGTTAGGCAGGATGC	TCATTTATTTGTGGCTATTGGCTGG	358	TRUE	NA		MCF7	Internal
chr2	30640059	chr2:30738106	Dups	98048	5to3	Common	TGTATCAGAGGGATTGCTTCAAGAA	TCTGATTGAGGAATGTTGTGAGGAT	315	TRUE	No	NA	MCF7	Internal
chr2	32866660	chr2:32870557	Dels	3898	3to5	Only cWGS	TGTACAAAAATCAGCTGCACTTTCT	CCTCTGTCGTTGTTCTTTTTGCTTA	393	TRUE	NA		MCF7	Internal
chr2	134524327	chr2:134525016	Dels	690	3to5	Common	CTGCATTTGAATAGCCCAGATTGAT	TAGTTCACTACACACAGGAATCACC	319	TRUE	NA		MCF7	Internal
chr2	141141082	chr2:141224396	Dels	83315	3to5	Common	TAATGTTTAACTGTGCTGGTCCTTC	ACATGGTTCTCTTGGTTTTCTGTTC	393	TRUE	NA		MCF7	Internal
chr2	142173820	chr2:142206981	Invs	33162	5to5	Only 10XWGS	GGATTTTTCTACTTCACAACGGGTT	GGAAGCATAATCCATTCCAAAGACT	363	FALSE	NA		MCF7	Internal
chr2	153208066	chr2:153208163	Dels	98	3to5	Common	TTTTCTTGCCTCCACAAAATTCTGT	GGTTGTAAAGGGAAATGGGAAAACT	285	TRUE	NA		MCF7	Internal
chr2	165158183	chr2:165160235	Dels	2053	3to5	Common	TCTTTTATAATTTCTGCCGCAGTCC	TCCCCTTAATGAATTCCTATTATGGCT	347	TRUE	NA		MCF7	Internal
chr2	169784997	chr2:169787442	Dels	2446	3to5	Common	ACCTCTCCCAGCTAATTTTTGTATT	AGCTAAAGTCATAAACATGAATGACA	397	TRUE	NA		MCF7	Internal
chr20	1315284	chr20:1446928	Dups	131645	5to3	Only 10XWGS	CAAAGAAGAAAGGCCACTAGATGAG	TTTGTTTGTTTGTTTTGAGATGGGG	395	FALSE	NA		MCF7	Internal
chr20	1580445	chr20:1613521	Dels	33077	3to5	Common	AAATTCTAGAGGTTTCTCCCATCCC	TTTCCACCAATACCTCAGTCTCAAT	373	TRUE	Yes	NNNNNNNTANCCTCTTGCATCTTCACCTGCAAACATCCTGGAATACAAGGATGTTTCAATGTCCTTCTCCAAGAATTAATCTTCCTCCTTCTTATAAGCACCCTTGTGATGTATTAGCTCCACCCTGATACTAGACCCAGATATTAAAATCACTGCCTTAAAAATGCTGAGAGGTAAAGGAAATAACGGACCAAGAACTAAAGGAATATAAATGTCTTAACAAAATGAGAATGTAAAGAAAGAGAAATTATAGGAAGAAATCAAACAGAAACTTAGGAATTGAAAGTACAATAACTAAAAGTTCACTAGAGGGGTCCCCCAGTGGGTATAAGCAGGTGGAAGAATAATCAGAAAACTGGAAGATGGTATAATTGAAATTATTGAGACTGANNNNNNG	MCF7	Internal
chr20	14953672	chr20:15048043	Dels	94372	3to5	Common	TTTTTGGTAGAGATGGGGTTTCACG	ACAATCTGATCTTGGCTCACTACAA	387	TRUE	NA		MCF7	Internal
chr20	15064098	chr20:15199229	Dels	135132	3to5	Only 10XWGS	GGTTAATAGTCCCCACATGTTTTCG	ATAAGTCACCTGGAGTCACACATAC	347	FALSE	NA		MCF7	Internal
chr20	41100799	chr20:41153377	Dups	52579	5to3	Common	CGCTTACCTCTTTCAAGCTCTTTAG	TAGTCCCACCTTATGCATGGTTTTA	548	TRUE	Yes	NNNNNTTTACTATGAGTTGCAGTTTTTTTAAGTTACAAAATTTCTTTACTCCATGCATGTTTAAATGGATAGTTTTTGCTACCATTTACATCAATTAGCTTACACACTTTGGGTTTTGTGTTTTTGTTTTGTGTTTTTAGAGAAAGGATCTCGCTTTGTTGGCCAGGCTGGAGTACAGTACTGTGATCATAGCTCATAGAGCTTCCTACTCATCTGCAGCCTCTCATCTGCAGCCTCAAACCCAAGTAAAAGAAGGATTACTTGAACACAAGCAATGTAAAACCATTAAAGTCAACCTGATAAATAAGGCAGCTACTAGGTTACCCATGGGCAAGTGACATATACAGCATGGTATGTTGTATATATGGTTCACGCATCCCAGGTGGGACTACAAGAGAT…	MCF7	Internal
chr20	42389764	chr20:54201364	Invs	11811601	3to3	Common	ACTTCTTGCTTGAGTCTAGGAGTTT	CACATCAGGAAATGAGAAGATGCTC	385	TRUE	NA		MCF7	Internal
chr20	47506403	chr1:106530936	Trans	0	3to5	Common	GCATATTCCATGAGTTTGGTCATGT	TTCCTAGTTTCTTATGTGGATGCTT	395	TRUE	Yes	NTNNANAAAAAAAAANTNTTTANAANAANTNNTATTAANAAAAAAAANNGNNCNANATCNATGAANNATNNNCNGCATATTNNNCCNAGTTTGGTCATGTTTTTACTAGGTAAATTCATTTTGTCTATCATTTTTCTGAGAGGGTTTCTGGGAGAAGATTATTTTAGGTTAAAGATGCAATTTATCCAGAGCCTAACTTTATTTTCAGCCCCCTAACAAATTATGGAATTGAATTTAATTGCCTTTCCCTTTCCTACCTTCTGGTGGAGAGTTTTTACTCCTGACCTTGTGATCCACTCGCCTCGGCCTCCCAAAGTGCTGGGATTACAGGTGTGAGCCACCGCGCCTGGCCAGCAAAAACAGATCTTAATGGGGTTTTATAGCATTGAATGTATATAT…	MCF7	Internal
chr20	47749813	chr20:48924106	Invs	1174294	3to3	Common	CCTCTCTTCTTCCTGAGATAACCTG	GCCTGGTATTTATAACTCCACGTTG	859	TRUE	Yes	TTTTTTTNTNNCNNCTGCATCCACANNNTTTTCTCCTCTAGTGATCAGCGGCTAGAAGGCCAGGAGGTGGGATCTCAGAGAGGCTGAGCTGGAAGTTACCACTGATCTGGTGTCTGGAATCTGGGTATGTTGTCCTGGGCTTCCAGCCATCTGGCCCCTACAGAGAGTACTTGAGCCTGCGATTTGGAATTGATCTCCTGGATATCAGGCTGTGGCACAGGGTGTGGTTTCCTTGTGTTCACAGATGGAAAGTGGAAAACAGGAGGCCGGCCAGACCTCTGCTACATCTTTCTTTCAAAAGCCTGCCTCTCCCACTGGACAGTTCTCCAGGCTGTATTCCTGCAACTTTCAGGATCTGGGGAGGGTCTCAGATTCAGTAAAGCAAACAGCAATGACACA…	MCF7	Internal
chr20	50656894	chr20:63665641	Invs	13008748	3to3	Only cWGS	AATGACTGCAAAATAGTCCATTGGG	AACTCCCTAAGGAATTCTTGTGGTT	563	TRUE	Yes	NNNNTNNGTTTTTAACCGTTTCCTATGGATGGAAATAGAAGTTGCTTCCGAAATATCATAAAGATTGCTGTGATAAACACCTCCAGACTCAAATCTTGGTCTATGTTTGAGGCTCTGTCTTTAGGATGAATTCTCAGAAGTTAAATTGTTGGTCAAATAGTATGATCACTTCCAAGAGCCTTGATATACCATACTTAGCACTGCAAGTTGCTTTCGCCCCAACCCACAGAGGCATCTCCCACAAACCCCTGCAGGTGCCCCTGTGATTAGCACCGTCACTCAGCTTCCCTGCCAACCACAACAGGCCCAGAACTTCCAGCTAAGGGAGAGCCAGGTTTTCCTGGGCTAAACAGTGGCCCACTCCCCTCTGCAGCATGGCAGCCCTGGCAAAGGACACTG…	MCF7	Internal
chr20	52043400	chr9:75533771	Trans	0	5to5	Common	TGGACATTTTCTTTTCTACCACTGC	ACAGTTCTTGTGTTGGCTAAATGTT	378	TRUE	Yes	NNNNTTTTCTCTATAACACATCTTTGTCCTTCCCCTTACCCAACAGTGTATAGAAAAGAAGGAAACCCATTGAAAACAACTGAGAAATTGCACACTGAACGTTGATACTTTATCATAAATTACTGTCATTTCAATTCTTCCATGACGTTTGTGATCTATGTTATATAAACCCTTCATAATCTCAAATTCCATTTTCAAAGAAAATGAGGCTTAAGTTGCCACAGATGCGAATGATGTCACAGAGAGACTTTATGAGCTGCCGAAAATCATGTGATGCTGGTAAGGCAACATGAACCCACGACGTGGCCCTCTGCTAATAACATTTAGCCAAANNNN	MCF7	Internal
chr20	52063697	chr1:116397000	Trans	0	3to3	Common	ATGGTTTAAAATCTTCAGCGTGGTT	TAGTCTAGAGACACCCAGTACCAAT	377	TRUE	NA		MCF7	Internal
chr20	54676126	chr20:54676426	Dels	301	3to5	Only cWGS	AGGCCTATTTGGTATCTTGACTGTT	ATGAGGACAATGGAAAGTGAAGAGA	361	TRUE	NA		MCF7	Internal
chr20	54728283	chr3:61809822	Trans	0	3to3	Only cWGS	GCCAGTGTGGACAGTGAATACTATA	CAATCATCACCCATCATACTGAAAGT	342	TRUE	NA		MCF7	Internal
chr20	55859554	chr20:55865561	Dels	6008	3to5	Only cWGS	AGATGGGAGCAGATGTTGAAGAAAT	TACCCCTCCTTTTAGATCTTTGTCC	351	TRUE	NA		MCF7	Internal
chr20	57223421	chr1:106289633	Trans	0	3to5	Only cWGS	TTAGAGAGATCTTAGCCACCTGTTC	CTGTCCTTTCCTCATGAAAATGCTT	279	TRUE	NA		MCF7	Internal
chr20	58273301	chr17:69309479	Trans	0	3to5	Common	AGGAAGTCTTCTTCATTGTTACCGA	ATCAAATGACAGCTGAGTAGTGTCT	953	TRUE	Yes	CNNNNNNNNNNNNNNNNNNNNNNNNNNNNNNNTNNNANNNNNNTTTTNNNNNNNNNTTTTNNNNNNNTANNNNNNCCGGAAGATNTCAAGCAGCCCTCTGGCAATAATCTGCCTANNGAGACAAAAACAATGCATATGGTTATTGGGGCCACATTGACTGAAGGACCACAAGGTTCCAGGCATTGCGCTAAGAGCAGGTAAGTGCACCTGGGCACAAGACAAAATGAGCAACCTGTGTCCAGAAGGAGGACGGAGGCTACCCAGGAATGCCCAGCGACGGCCATTCCAGCATGGGCCACAGTCCTACAGGAAAGGAGGCCTGCATCTTCTAGTCTGGTAGTCATCAGAGTTTGAAAATGTCCACTTGAGAATAAGGCAAAACCTTTTTCTCATTTTTTG…	MCF7	Internal
chr20	61007222	chr20:61030462	Dels	23241	3to5	Common	GAGGCAAATGCTGTCGTAATTAAGA	GGCTACTTTCTTCTGCTCTCAAAAA	263	TRUE	NA		MCF7	Internal
chr21	38107388	chr21:38172530	Dups	65143	5to3	Common	TAAGACGGGAGGAAACCTCAAATTT	GATTCCTCATGATATGGTTTGGCTG	291	TRUE	NA		MCF7	Internal
chr22	32532572	chr6:24683760	Trans	0	3to5	Only cWGS	CTGTACAGGTCAAGGAGTCTGTTC	TGACAATACCAAGGGCTTTTGTTTT	397	FALSE	NA		MCF7	Internal
chr3	4765623	chr3:4819268	Dels	53646	3to5	Common	TGAGAGTTTTAAGAGTAAGGTGGCT	TATGACCCTAGTGACTTCATCCTCT	384	TRUE	NA		MCF7	Internal
chr3	13349038	chr3:129333364	Dels	115984327	3to5	Only cWGS	GAGAAAACATCCTCTTTGCAAGACA	TTAGTAGAGATGGGGTTTCACCATG	378	FALSE	NA		MCF7	Internal
chr3	23464632	chr3:73822487	Dels	50357856	3to5	Only 10XWGS	AAGGATGTCTGCTTAGTATCTGCAT	ATTCACACAGTTCCTTGTGGCTAG	400	FALSE	NA		MCF7	Internal
chr3	23466041	chr3:73822008	Dels	50355968	3to5	Only cWGS	GTGGCCAAATTGGAAATTCATTAGC	TCCTAACCGTTCCTCAAAGTCTTAA	749	TRUE	Yes	NNGANTCATTAGCCAGAATAAGAAGTACTGGAAGAAGCAGCTGCTAACTTCTACCTTCTCTTTTTGCCACTTCCCTGATCAGATCTACAGAACCCTGTATCTCTAAATCCCACTCATCCTTCAGCTTCCCAGCTTGAGCATAACTGGCTTTTTTCCTTAACTAATGATAAGTATCACCACATGTTTAAAGAATTAAGCCATTTTAATTGAATTCCTACAGAAGCCCTGCTGAACAGTAGATAGCAAAGGAAAAGTGTATTTGTTTAACTATAACTCAGAGTTATATAGTATGCCTCACATTCTCACAAAAATTATTTTTTGACTAAGTTTCTAGCCTGAGAGCAATAGTCTGCATTTATGGGCCTAGGTACACATTCTTTAGAGTTGGGTAGCTTCCCC…	MCF7	Internal
chr3	62653400	chr1:113798539	Trans	0	3to5	Only cWGS	GATTGAATGTTTGTGTCCTTGCCTA	TGGAATTTCTGGGTCTGAGGATTAG	381	TRUE	NA		MCF7	Internal
chr3	63755756	chr3:63992057	Dels	236302	3to5	Common	TTGCTTGTTCATTTCCCATGATGAA	TGCTAATGATCATGGAGATGGTTCT	394	TRUE	NA		MCF7	Internal
chr3	63948012	chr1:106192958	Trans	0	3to5	Common	CTGAGACCTGATGTGTGAGAATACA	ACACAGTAATGATAACCCATCCAGG	396	TRUE	NA		MCF7	Internal
chr3	68690531	chr3:68698712	Dels	8182	3to5	Common	TGTGTCTTTCTAGGAATATGCTCGT	TCATCAAAGAGTTGTTCTGAAGATGA	397	TRUE	NA		MCF7	Internal
chr3	98141050	chr3:98183494	Dels	42445	3to5	Only cWGS	AATATTATGGCTCCAGAGTCATGCA	AGAAACAGGATATTACCATGCTTGC	400	TRUE	NA		MCF7	Internal
chr3	99180216	chr3:99183546	Dels	3331	3to5	Common	ATGATACTGGATGCATATCCACCAA	CTCCGTCTCAAAATAAAGAGTGCTG	376	TRUE	NA		MCF7	Internal
chr3	108571284	chr3:108599231	Dups	27948	5to3	Only cWGS	CAGATTTGTAACAAGGGGTGATGAG	AGTCAATGACAGACACAGACTTCTT	277	TRUE	NA		MCF7	Internal
chr3	116391306	chr3:116836521	Dels	445216	3to5	Common	ACTTCTGTACTGATTTTTCCAGGGA	TGTATTTTTGGCTATTGCATACAGC	399	TRUE	NA		MCF7	Internal
chr3	146667401	chr3:146677075	Dels	9675	3to5	Common	AAACACACTCTTTGTCAGGCTTTTT	ATCTGACGTCTATGAAATATGGCCA	319	TRUE	Yes	GNNNNACTATTATCGAGTCAAAATAATCCCACATTGCTCAACTCACTNNACCCAATATGATCCTACTGGACCTACTTGATCTCTTGTTTATTTACTTTTTTAATACACAATCTTTAATTTGCCATCACACTTGCCTTGTGGCCATATTTCTNAGACGTCAGNNNA	MCF7	Internal
chr3	149459320	chr4:29008308	Trans	0	5to5	Only cWGS	AGCAACTATGTTGACTTGGATCTCA	GTTTAATTATGGGGTCAGAAGGCTG	359	FALSE	NA		MCF7	Internal
chr3	163047113	chr3:163051296	Dels	4184	3to5	Common	CTGAAGCTGTTTTGAACACAGTTTG	CAAAACACACCCAGCTAAATTTGTG	273	TRUE	NA		MCF7	Internal
chr3	177122823	chr6:153202310	Trans	0	3to5	Only cWGS	TCTGACCTAAAATACTGCAAGTCCA	TTTCAATAAGCAGACCTCAGACAGA	577	TRUE	Yes	NNNNNNNACTGCAAGTCCACCAACAACTGAAGCCACATTGTTGGAAATTCAGTTTTACTGGGCTAGCTTTCATAATGTTATTAAAGTCGAGTGTGAGGAAAAGCAGAGTTCTTGGATCAATGGCTTCTAGCAGATAGGGCTAAATAAGGCAGTTGCAAAGAGCAACAGGTTCTTTAAACAGTGGAGATAGCTGCAAATCAAAGCACAGAAGATCACATAAGTGCAGAAAAGACTCATGATTAAATATTAGTCGTTTCAGGCTCATCCACAAATACCAAACAATGCACGCAGGATTTCTTCAGACAATTAATTAAGTACACAGAGGGTTACCAGAAATTTTGTATATTTTCCTAGCACCTTTATATTAGGTTGGTGCAAAAGTAGCTGTGGTTTTTGCCA…	MCF7	Internal
chr3	177126512	chr6:153202067	Trans	0	3to5	Only cWGS	AATCTGCATTTCCAACAAGTTAGCA	GAAATGCACAAGTTTTTGGAAGTCC	-	FALSE	No	NA	MCF7	Internal
chr4	75652880	chr4:75745926	Dels	93047	3to5	Common	TTTACATGAGCCACATATGGACTCA	GACCACCTAAGGAACAGAACTACAT	400	TRUE	NA		MCF7	Internal
chr4	90675634	chr4:90681758	Dels	6125	3to5	Only cWGS	AGCTGAGTTTATTTTGTGGATTCAC	CCTTTTGTTATATTTCCCAAGGTGGT	363	TRUE	NA		MCF7	Internal
chr4	114253969	chr4:114262680	Dels	8712	3to5	Common	ATCCAAGGTCAAGGCTAAAGGAAAA	GACATAAGAGGTTGGGATAGTGGAG	368	TRUE	NA		MCF7	Internal
chr4	133374405	chr4:133374708	Dels	304	3to5	Only cWGS	AGAAGCTGAACAGGAAAAGGAAATG	TGAGTATCTGCTTCCCAGTAAAACA	332	TRUE	NA		MCF7	Internal
chr5	20832353	chr5:34371603	Invs	13539251	5to5	Only cWGS	CTTGCCTATTTACCAAACCCAACAT	TGTTTATCCCTTCATGATGGGTCAT	327	TRUE	NA		MCF7	Internal
chr5	60633807	chr5:60761656	Dups	127850	5to3	Common	ATAGCTGGATTGCTATTACCCCATT	AATTCTTAGAAGGGTACTGGTCACC	688	TRUE	Yes	NNNNTACCCCATTGAGGAGTACAACAGAAAAATAGGAAATAAAATACTAGATAGAGATCAGCTGTGCTCAAGTTTTTGCAAAAATCAGTTTGGAATGGACAGTTTCATTCTAGGAATGGACCTCAGTGCCAAACAACATTTCTGGGAACAGCTTTTGTTGCTGTGCTTGTCACTGAAATAGGTATCAGGTCTGCTGAATAAACCTCTATTATTTACTCTATCAAAGTAACTCTTTTATCAGACATATTTCTTAGGTTTGGGGGGAATATTGGAGATTGTGACGGGTATTGAAATATACCATATGAAAAATGCCAGTGTGAGTGTAAATTACTCAGAATCCTAATTGAAAGTAATTTCACATTAATGCAGGCTATAAAATACCATTTTATTTGAAACTAT…	MCF7	Internal
chr5	77878863	chr5:130143747	Dels	52264885	3to5	Only cWGS	GGAATTGTAGCATTTTCCTCTGCTT	CTGAAGTTTGCCACTCTGAAGTTTA	387	FALSE	NA		MCF7	Internal
chr5	84652212	chr5:84659425	Dels	7214	3to5	Only cWGS	GCCTTGCTGAGAACAGAATGAAAAT	GGCTCAGAGGACAGTTTATTGAATG	397	TRUE	NA		MCF7	Internal
chr6	74952372	chr6:75036372	Dels	84001	3to5	Common	TCTAGACCTTTCACTACTCTGGAGT	TGAGAGTGAACAATCTGCATTTTCC	380	TRUE	Yes	ANNNNNTGGGANTTAAGTTTATTAATCTATATATTCTCTTCAACCATGGGGAACAGTGGGATTCCTTCCCATAGTTGTCATATTATGCCTACCACCAGACCTGCCTTACAAGAGCTCCTGAAGGAAGCACTAAATATGGAAAGGAAAAAATCACTACCAGCCACTACAAACATACAGTCAAGTATACAGACCAGTGACACTATAAAGCAGTCACATAAATAAGTTGGCAAAATTGAAGGAGAAAATATCTAAATACCTGATCATTTTAACAAATGTTAAAAATAGATAAAATGACAAGCCATATTAACCAATCCTCATTTCTCAATTTTAAAAAAACTGAGGTCAGTACTAAAAGAAATATCTTTAATGTCAAAAATTAGCTACAAGAAACTCATAGCA…	MCF7	Internal
chr6	75678280	chr6:75770245	Dups	91966	5to3	Common	CAAACTGCTAGTGGTTCTGTCATTC	AATAAAAAGGGTAAGCACAAGGCAA	541	TRUE	Yes	NNGNNNNNTTCTCNCAGCTCCAGTAGGTGGTGCCCTGGTGGGGACTCTGTGGGGGCTCAGACCCCACATTTCCCTTCCTCACTACCCTAGTAGATTTCTCTGTTAGGGCTTCTCTTGCTTCGTCTTCTTGCTTCTGCTCTCACCATGTAACACCACCCACTCTCCCTTTGCGTTGCACTATGATTGTAAGCTTCATGAGGCCCTTTCCAGAAGCAGATGCTGCAGCCCTGCTTATACAGCCTGCAGGTTATTTGAATTTTACCAGCATTATTTAATTTCATGTAGATAGTAGAGAGAGAAGTAAGATACTGGAAAATTACTGTTACATAAGTTGGGAGAGTATCACTATCTAGAAGCTACAGATAATAAGAAAGTGGCCCCTAGTTTTGCCTGTTTCTT…	MCF7	Internal
chr6	78257471	chr6:78326759	Dels	69289	3to5	Common	ACAGCAAAATCCCAAATCAGCTAAA	AAATATTATACTACAGGCAGGGGGC	372	TRUE	NA		MCF7	Internal
chr6	151501556	chr6:151688188	Dups	186633	5to3	Common	TGAAAAATGTGTGTGAGGGAATCAG	AGGAAAGAAAGTTGGAAGCAAAACA	710	TRUE	Yes	NNNNNNGGAATCAGGTGTAATGGCATGATACATCTCTTTAAATTATACTTACGAGATTAAATTTGTCCTGTGTTTCAATTACACTGTATTATACTGCTTCATTTAAATTGTTGTTTTCTTCTTTTTTAATTGTTCAACCTAATTGTCTAATAGTGATGAATGCAATTTAATTAGACACTTTTCCTTGAAGGATATATATATATTTTCCCTATAATAAAGCACAGAATAGTTTAAAAAATGTATTGGTCCAAGCACACATTTTTATTTTTAGTGATTTCATTAGAACAATAAACTTCATTTTAGCTTTAACATTTAGTTTCTCTTGGTATCTATCTGCTCTTTGACCACCTGGCTTTAGAGATGAGATAAAATCTTCAAAGAAAAGGTAGGGGAGAGCTT…	MCF7	Internal
chr6	151563416	chr6:151724279	Dups	160864	5to3	Common	GCAAGCTGGAGTAATACTGGAATTC	TGACTATCCCCTGACTGTTAAACTG	654	TRUE	Yes	NNNNNTGGAATTCTAGAAGGTAGAAGGCTTAGCAGAGCAGTTCAGGTGGAACCCACGCCTGTGGGGGCAGGGGCATGAGCAGTGAGCCCATCTAACTACGGGACCCCAGATAGGCTTGGGATCTAGAAGCGACAGATGCCTCTAAAGGCTGGGGGTAGGCTGGGACTGAAAGCAGAATTGGTGTAAAGTCTTTAAAAGGAGCAATTAGATCCACAAATACCTTCCTAGTTTCTAATTATTCTACCGCTTAGGAGAGAGGGGTAAATGACTCCCCTCTCCCTTAGAGGTGTCCCATGTTGAGAGTTAAATCTCCAGGGATGCAGCTGCTCCTTGGGGCCTACGAGTCCCCTGCACCTGCCAAAGTCAGAATGGGTTGTGGGGTATGTTTGCAAGAGATCT…	MCF7	Internal
chr6	154997038	chr6:169634966	Dels	14637929	3to5	Common	TGGCAAGGTATAACTGAAGAAGAGT	TATTTTTAGTAGAGACGGGGTTGCA	392	TRUE	NA		MCF7	Internal
chr7	69663220	chr7:69731112	Dels	67893	3to5	Common	CTGTCTGTTGTTTGGAATTAGGCTT	CAGTGGAGGAAACTGAGTTTAGAGA	390	TRUE	NA		MCF7	Internal
chr7	70534123	chr7:70788701	Dels	254579	3to5	Common	GGAGAGTAGTGAATGGCAATGAGTA	CAAGACAGATATGGCAAAGTTGAGG	307	TRUE	NA		MCF7	Internal
chr7	88461984	chr7:88462435	Dels	452	3to5	Common	TTAGAATTACCCCTGCTTTCTGACA	CGTGATGAAACCCTGTCTCTACTAA	374	TRUE	NA		MCF7	Internal
chr7	118703645	chr7:118704375	Dels	731	3to5	Common	GGCTGGACAATCAGGTGGAAA	CACCATCCCACTGAATATTTCGATA	400	TRUE	NA		MCF7	Internal
chr8	11930688	chr8:12035829	Dups	105142	5to3	Only cWGS	TACATCACAGAGATAGGACTCCTGA	ACAGGGTGTACATGCACTGTAATAT	306	TRUE	NA		MCF7	Internal
chr8	21517298	chr8:79936268	Dels	58418971	3to5	Only cWGS	GCCAGACATTGCTTTTCTTCAAATG	TCTTTGCAAACATGGGTAGGTTTTT	293	FALSE	NA		MCF7	Internal
chr8	50118528	chr8:50125752	Dels	7225	3to5	Common	GCTAAGTGTTGTTCTCAGTGCTTTA	GAAAAGTTCACCTACACAACCAGAG	382	TRUE	NA		MCF7	Internal
chr8	72875540	chr8:72881588	Dels	6049	3to5	Only cWGS	TCCACAAACACAGGATCAGAATCTA	ACAGATTGTGCCTGTACAACATTTT	340	TRUE	NA		MCF7	Internal
chr8	85318901	chr8:85377716	Dels	58816	3to5	Only cWGS	ATGCTTTCCATATGGTGAAATACCT	ATTCAATGAATGAAAGCTGCAAAGC	390	FALSE	NA		MCF7	Internal
chr8	101448775	chr8:101540338	Dups	91564	5to3	Common	AAACTGTGCAGTGATAGTCATACCT	AGATCTGCACAATAGTCCCATAACT	338	TRUE	NA		MCF7	Internal
chr8	103572995	chr8:124775050	Invs	21202056	5to5	Only cWGS	AAAATACAAAAATTAGCTGGGCGTG	TTTTCCTAAGAAGCAGCCCTAGTTA	363	TRUE	NA		MCF7	Internal
chr8	111355425	chr8:120549876	Dels	9194452	3to5	Common	CCCTTATTTACCCAGGGTTCAGATT	AAGCTTTTGTATTTCCTCTGTGCAA	393	TRUE	NA		MCF7	Internal
chr8	114067084	chr8:114068442	Dels	1359	3to5	Common	AAAAACCTAAGTGTCCCTCTATGGA	TAGCATGTAAACTGTGTACCCAGAA	377	TRUE	NA		MCF7	Internal
chr9	1399858	chr9:29856031	Dels	28456174	3to5	Common	TCCACAGCACCTTTAGAAAGTACAA	ATGGGATTCCAACATTCTTTCAAAT	394	TRUE	NA		MCF7	Internal
chr9	15688024	chr9:15864112	Dups	176089	5to3	Common	AGGCTGTCTTTCTGAACTCATTTTG	AGACATCCTGCTATTGCATTGATTT	324	TRUE	NA		MCF7	Internal
chr9	21817790	chr9:21995260	Dels	177471	3to5	Only 10XWGS	TGCTTCTTGCTATTAGGATATGGCA	CAAGACAACCATTCTACGCGAG	364	FALSE	NA		MCF7	Internal
chr9	21837061	chr9:22081218	Dels	244158	3to5	Common	CTTCAACTCCATCTGGAATTGCTTT	CCACAACTTGTTCCCATTTCTGTAA	750	TRUE	Yes	NNCCTANNNCGCATNTGACAGTGGGTTGGGAGGAGCTCGGATGGGGTTTTTGTTCCTCCAGAGCGCTGAGGCCTTATTTCTGAGTGAGGTGGCCTTGGTGCCAGCTAATGCCACTGTTTAGTGTGTGATGAACTAGAAGTAACAGGTTAATTTTGGCCAGTAGACTTGCCAGCTGTGTAAACGGAACCAGTGAAACTATTTCTCAGTGCTGCCTCCCACCCCTGGAAGAGGACATCATGTTATCTACCTGCCCCTGTTGGCTTCCCTTGACCCATCTCTCCCATGCTGTCCCCTCCTCCCTGTGTTACTCATCAGTTCAAATTTAGAATAATTGAATGCACAGAGAAAGTGCATAAAAACAGTGTTTTTATGCACTTGTGCCCCAAGTTACTTATTCAT…	MCF7	Internal
chr9	22413824	chr9:101442081	Dels	79028258	3to5	Only cWGS	TGGAGAAACCCTGTCTCTACTAAAA	ACCAGCATTCTGAAGATTTCTAGGT	396	FALSE	NA		MCF7	Internal
chr9	23362803	chr9:23377686	Dels	14884	3to5	Common	CCAACAACATGCATACAACAAACTG	GTTTTGGTTAAAGCTGCTCTTACCT	346	TRUE	NA		MCF7	Internal
chr9	30062684	chr9:30063551	Dels	868	3to5	Only cWGS	CGAGCTTTTCCTATGACTTTGTGTT	TGGCAAATGAGTATGATTCTCAGAG	399	TRUE	NA		MCF7	Internal
chr9	69280486	chr9:69281625	Dels	1140	3to5	Common	CACAGGTACCTGGAAGAATTAGGAA	TTAAACATGTATCTGCCTTGCACTG	399	TRUE	Yes	NGGAAAANTGAAGTAATTACTAACTCCAGGAATAAGTGAATAATTAAGGATAAAGGATAAACAATATGAATGCTCTCTGAGTCAAAGTGCCATAAAAATGGCATGAGCATCATCATGTAAACACGATTTAACTCGTGTTTACACGAGTTAAATAATTACACGATTGCCCCAATGGACTGCTTGCTCCCGAGGCCTGATTCACAGCTGTCATCTGGATTTTCCCTTTCTGGGCACCCATGTTAATTCTCCCATGTCTTTCATTCTTGGTTTACTTACTCGTTTTTTGCTTATTTTTGTGAGAATATTGCCTTCCAGTAGCTTCTTGAGACAGTGCAAGGCANNNCNN	MCF7	Internal
chr9	88370207	chr9:125174450	Dups	36804244	5to3	Only cWGS	TACACAGTAGCAAGAACAGAACTCA	TTCCTCCAAGACTAGGTCATCTACT	391	TRUE	NA		MCF7	Internal
chr9	88370788	chr9:125174449	Dels	36803662	3to5	Only cWGS	TTACACTTTATACCCTCAGGGCAAA	ACCATGGATTGATTTGTTGAAGCAT	371	TRUE	NA		MCF7	Internal
chr9	89854059	chr9:107177389	Invs	17323331	3to3	Only cWGS	GTTTGCTTGCAAGGAGTTTATTTGG	GGCTAGATAGAGGTAAACTGTTCCA	370	TRUE	Yes	NNNNNNNTGGGGAAGAGGGGACTGGACGAGGGGCATATTATCAAGGGGGGAACATGGCAGCCCCTGGAAGATTCTTTCCAATGCCCCATGCCTGGTGGTCTCACTCTCCTGAGGGTGGGAGTGGAGGTTTTGCTGCTGCTCCACTGGCTGTTAGCCCCCTGCACTCCGGGCTTACTAGAACCAGATTCCTTGATTCTTCTCCACTGCTCTATCCCTGTCCTGGGGGGAGGAGCTATGCCACATCACTGACCTCTATTTCCCTTTCAGTATCTGCACCGGAGCGAAGGCTGCCTTGGGTGTTTGGAACAGTTTACNCNNNAT	MCF7	Internal
chr9	90908313	chr9:93618897	Dups	2710585	5to3	Only cWGS	TGCATGTGTTTGTGTTTGTATCTGT	CATTTTCACGTTGGCAGTAATGTTG	257	FALSE	NA		MCF7	Internal
chr9	101681679	chr9:101682446	Dels	768	3to5	Common	CAGGTCTTGGTGAATTTGCATATGT	GTCGGGTAGACAAAATGAAGACTTG	278	TRUE	NA		MCF7	Internal
chr9	137506125	chr9:137559806	Dups	53682	5to3	Common	GAAAAATGTGAAGGAAAAACACCCG	CTGGTTTCCTTCCGTGTTTTAGGTA	694	TRUE	Yes	NNNGNNNGGGAGTCTCCCTTTCCCCGGGGGAGTTTAGAGAAAACTCTGCTCCTCCACCTCTTGTGGAGGGCCTGACATCAGTCAGACCTGCCCGCAGTTATCCGGAGGCCTAACCGTCTCCCCGTGATGCTGTGCTTCAGTGGTCACGCTCCTTGTCCGCCTTCATGTTCCATCCTGTACACCTGGCTCTGCCTTCTAGATAGCAGTAGTCAATTAGTGAAAGTACTAAAAGTCTCTGGTATGCAGAAATAATAGCGTAAGCTGTCTTTCTCTCTCTCTCCTCTCCCTCTCTGCCTCGGCTGCCAAGCAGGGAAGGGCCCCCTGTCCAGTGGACACGTGACCACGTGACCTTACCTATCATTGGAGATGACTCACACTCTTTACCCTGCCCCTTTTGCT…	MCF7	Internal
chr9	137818525	chr9:137819589	Dels	1065	3to5	Only 10XWGS	CTCCAGTCCTCCAAACCACAAC	CTCTCTCCCACACAAGATTCTAGC	367	FALSE	NA		MCF7	Internal
chrX	11935066	chrX:11941317	Dels	6252	3to5	Common	TGAACAATGTCTATCTCTCCCACTG	GAGAGGAAGAGTAGAATGCTTCTGT	396	TRUE	NA		MCF7	Internal
chrX	29300908	chrX:29385484	Dels	84577	3to5	Common	GCACATGTTGGAGTGTCAAGAATTA	AAAGCAATGACATTCTGATACACGA	385	TRUE	NA		MCF7	Internal
chrX	120110075	chrX:120141323	Invs	31249	5to5	Only 10XWGS	GCTACAGGCTAAAATATCAAGGCAG	GACTGGATAAAGAAAATGTGGCACA	390	FALSE	NA		MCF7	Internal
chr1	71497917	chr1:71948833	Dups	450917	5to3	Only 10XWGS	TCTTACAGAAAGTGCCAGAATCTCC	TTTATTAGACAGGACAGGCTCAGAC	366	TRUE	NA		MCF7	Internal
chr1	116327922	chr1:116587476	Dups	259555	5to3	Only 10XWGS	AGAATGTCAGGTGGTGATATGTGTT	TCAGGAAAGGACTTTTCTCTCAAGT	306	FALSE	NA		MCF7	Internal
chr1	163195213	chr1:163261722	Dups	66510	5to3	Only 10XWGS	TCTGTTCTCAACAACTCCCTTCTAG	CCTGATTCCCCACAGTCCATTATAT	387	FALSE	NA		MCF7	Internal
chr11	45798127	chr11:86852882	Dups	41054756	5to3	Only 10XWGS	ATCTTTCAAAATGGAAAAGGGACCC	GTGTGTTACCAGCAGCTAACATTTA	356	FALSE	NA		MCF7	Internal
chr12	100628424	chr12:100716918	Dups	88495	5to3	Only 10XWGS	GTGGTAAGACAGAAACACAAACAGA	TCAGTCATCTTTGGTGAACACAATG	338	TRUE	NA		MCF7	Internal
chr17	57204956	chr17:71911380	Dups	14706425	5to3	Only 10XWGS	GGATCTTCTTGAGTTCCTCTTGACT	CACCAAGCCTGAGTAATTGAGAATC	350	FALSE	NA		MCF7	Internal
chr2	140883688	chr2:140941335	Dups	57648	5to3	Only 10XWGS	TTGGAAATGAGAAAAAGAAACAGCA	CCATTGCTTTGGACCCAAGATATG	394	TRUE	NA		MCF7	Internal
chr20	46886629	chr20:57603171	Dups	10716543	5to3	Only 10XWGS	AATAACAAGCTGACATGGTTTTGCT	GCTAACAAAAAGATTGACCAGACCA	394	FALSE	NA		MCF7	Internal
chr21	26236442	chr21:26285706	Dups	49265	5to3	Only 10XWGS	TCTTGAAGCAAACACTAACATCCAC	CTAGGACATAGAAAGCAATTCGCAG	399	FALSE	NA		MCF7	Internal
chr4	175050033	chr4:175433874	Dups	383842	5to3	Only 10XWGS	TTACTTGAGGTCAGGAGTTTGAGAC	CCAGCAAAGCCCCAATATAAAAGAT	380	FALSE	NA		MCF7	Internal
chr1	109056742	chr1:113452705	Invs	4395964	5to5	Only 10XWGS	AGGAGTTACATGAATGCATCGTCTA	TATTGCTTTGGGGATACTGAAGGAA	399	FALSE	NA		MCF7	Internal
chr1	114215076	chr3:63241757	Trans	0	5to3	Only 10XWGS	ATTAAAGTTGTTACGCCTGGAACTG	TGCTAATTCAGAGTGCCTAATAGCA	306	FALSE	NA		MCF7	Internal
chr10	41859977	chr10:41896731	Invs	36755	5to5	Only 10XWGS	GGTTGATTACACTCCATTCCATTCC	CCATTCCATTCCATTCCATTCCATT	330	TRUE	NA		MCF7	Internal
chr11	104445044	chr11:104477101	Invs	32058	3to3	Only 10XWGS	TGATTGTATTTGACCCTCATGTTGC	AAATGTGATCTACTGCAAAACACGT	334	FALSE	NA		MCF7	Internal
chr11	104445045	chr11:104477102	Invs	32058	5to5	Only 10XWGS	CTTTTTCTCTTCCACATCATCTGCA	TCAATGTATGTACCCATGCTGTACT	377	FALSE	NA		MCF7	Internal
chr11	117255228	chr19:4395637	Trans	0	5to3	Only 10XWGS	ACATCACACAAAACTGACATTGTCA	GCACCTACAAGACATAGTAAAGTGC	366	FALSE	NA		MCF7	Internal
chr12	49262686	chr12:59699065	Invs	10436380	5to5	Only 10XWGS	GAGGCAGAAACTGGACTTACTTTTC	AAGCTTCCAACTTGTCCTTCTAAAA	377	FALSE	NA		MCF7	Internal
chr17	48529939	chr20:59481128	Trans	0	3to5	Only 10XWGS	CAGGTACTTGTTGAAATGGAACTCC	GGTTTTCCACATTTTCTCCTATCCC	360	FALSE	NA		MCF7	Internal
chr17	60801673	chr3:63992058	Trans	0	3to5	Only 10XWGS	ATGACTTTTACTTTGTTTGCTGCCT	GAAACGGATGTAAGTCCTGCTAATG	383	FALSE	NA		MCF7	Internal
chr17	62112991	chr20:47141443	Trans	0	3to5	Only 10XWGS	AGTATTCTCGACTGTCAAATTGGGA	GATGATGTGGATCAGAGATACAGCT	335	FALSE	NA		MCF7	Internal
chr17	62138208	chr17:63002458	Invs	864251	3to3	Only 10XWGS	CGGAGTCCAAGATGTCATCCAT	CCAAGCCATTAACAGCTCAGTTATT	317	FALSE	NA		MCF7	Internal
chr17	63002479	chr20:55586013	Trans	0	3to3	Only 10XWGS	CCAAGCCATTAACAGCTCAGTTATT	GCAGATAGAGGTTGGGCAATTATTG	399	FALSE	NA		MCF7	Internal
chr20	42187040	chr20:53565248	Invs	11378209	5to5	Only 10XWGS	GAGCACAAGATTCCACTAACCAAAA	GTTCCTTTTATGGGAAGCGGTAATT	367	FALSE	NA		MCF7	Internal
chr20	54940865	chr3:64966157	Trans	0	3to3	Only 10XWGS	TTGCCAGAGAAAGTTCTTAAGCAAG	TCCACTTCGTAGATTGTCTTTTCAC	364	FALSE	NA		MCF7	Internal
chr4	147426355	chr4:148024427	Invs	598073	5to5	Only 10XWGS	ATTACATTTGCTGTCTTCTATGGGC	ATTTTAGTCCCCCTGTGTCATTACA	259	FALSE	NA		MCF7	Internal
chr6	160456630	chr6:160535660	Invs	79031	5to5	Only 10XWGS	ATCACCACCATTGCCATTATCACTA	GCCTCTATGATACCTCAACTGATGA	398	FALSE	NA		MCF7	Internal
chr8	75545324	chr9:680812	Trans	0	5to5	Only 10XWGS	TCAAAAAGTCTCCATGCCCTTAAAC	CCCATCTGGCCTAAAATGTTTTGAA	379	TRUE	NA		MCF7	Internal
chr10	38942141	chr10:38942702	Dels	562	3to5	Only 10XWGS	GCTTTTTACGGAATTTCTCCCCC	CAGGGAAAAAGTCGCAGCGA	368	TRUE	NA		MCF7	Internal
chr20	63964907	chr20:63966059	Dels	1153	3to5	Only 10XWGS	CTAACTGTGGGCCCCATTACC	CAAAATGGTGCTGCTGACCAG	309	TRUE	NA		MCF7	Internal
chr19	23282325	chr19:23283971	Dels	1647	3to5	Only cWGS	AGTTGTTCTCTCTCTGTTTCTCAGT	TTCCTCTGCTTTATTTCTAACCCCA	338	FALSE	NA		MCF7	Internal
chr10	44927779	chr10:44928700	Dels	922	3to5	Only cWGS	ATGACAGAGAACAGCTGTGAATCAA	AAATGATTGATGAGATGCGTGGATG	370	TRUE	NA		MCF7	Internal
chr17	61430504	chr17:61431123	Dels	620	3to5	Only cWGS	TACCAACTTATATCCCCACCAACAG	CTGTAATCTCAGCTACTTGGGAGG	293	TRUE	NA		MCF7	Internal
chr12	32993686	chr12:32994562	Dels	877	3to5	Only cWGS	TTTTATTTTGTCGTGTTTGGCATGC	TGACCTGAGTCCCTATGAAAAGAAG	331	FALSE	NA		MCF7	Internal
chr3	68936253	chr3:68937253	Dels	1001	3to5	Only cWGS	TGCTTAATCAATACGTGCTGATGAC	CAACAAGAGAAGCCTCACATCATTT	269	FALSE	NA		MCF7	Internal
chr21	7916508	chr21:7921498	Dels	4991	3to5	Only cWGS	GATTCCAGTCCTTTCGAGTCAATTC	GAATGGAATGGAATGGAATGTACCC	305	FALSE	NA		MCF7	Internal
chr17	60135189	chr17:60135900	Dels	712	3to5	Only cWGS	GGCTGGAAAGCTTACGTATAGGATA	GTGCTTCGAGAATCTTAACTCTTCG	324	FALSE	NA		MCF7	Internal
chrY	10821950	chrY:56831586	Dels	46009637	3to5	Only cWGS	CATTCCATACCGTTCCATTCTGTTC	CGAGTGGAGTGAAATAGAGAGGAAT	379	TRUE	NA		MCF7	Internal
chr6	32547086	chr6:32573378	Dels	26293	3to5	Only cWGS	CATCCAGGTGAAACGGTCATTATTT	GGGAACAGTTGCAGTCCTTTAAAAA	356	TRUE	NA		MCF7	Internal
chrY	10995921	chrY:56831490	Dels	45835570	3to5	Only cWGS	CATTCCACTTCACTTCAATCCACTC	ATGCAATGGAATGGTGGAAAGAAAT	311	FALSE	NA		MCF7	Internal
chr17	26847190	chr17:26877284	Dels	30095	3to5	Only cWGS	AATGGAATGGAATGGAATGGAATGG	CATTCAATTCCACTGGATTCCTCTG	375	TRUE	NA		MCF7	Internal
chr1	790648	chr1:224015513	Dels	223224866	3to5	Only cWGS	ATTGACTCAGATGGAATGGAATGGA	GAGTCCATTCCATTCCATTCCATTC	352	FALSE	NA		MCF7	Internal
chr4	49632266	chr4:49636649	Dels	4384	3to5	Only cWGS	CAAGTGGAATGGAATGGAATGGAAA	CCGTTACTTTGCATTCTATTCCGTT	386	FALSE	NA		MCF7	Internal
chr2	185989125	chr2:185989665	Dels	541	3to5	Only cWGS	GAGAGGAACATTGTTGGGCAAATAA	CCATTCTAACTGGTGTGAGATGGTA	382	FALSE	NA		MCF7	Internal
chrY	10657414	chrY:56831636	Dels	46174223	3to5	Only cWGS	CAGTATACTCTACTGCATTCCCTCC	AAAGAAGCTATGGAATGCAATGGAG	346	FALSE	NA		MCF7	Internal
chr1	9282420	chr1:32266647	Dels	22984228	3to5	Only cWGS	TCTGGTATCGGAATGAAATCCAGAG	GAGAGATGGGAAAGAAGAAGAAGGA	383	FALSE	NA		MCF7	Internal
chr1	21697600	chr1:21961186	Dels	263587	3to5	Only cWGS	CCCGATGAAACATTTTTCTCAGTCT	TATTTGAGATGGAGTCTTGCTCTGT	400	TRUE	NA		MCF7	Internal
chr1	221964521	chr1:227275233	Dels	5310713	3to5	Only cWGS	AAGTGGAAACCCTATCTCAGAGAAC	TATTCCATTCTAAATGCCCTCTGCT	357	FALSE	NA		MCF7	Internal
chr1	245976064	chr1:245977151	Dels	1088	3to5	Only cWGS	GAAAGCCATCATCTCTAGCCTAGG	GTGTGACTGAATCCTTCATGTTTGT	204	FALSE	NA		MCF7	Internal
chr1	106968318	chr1:106968931	Dels	614	3to5	Only cWGS	GCAATAGAGAAGAGCAACTGGATTT	TGATAGCAGATAGGAACCGTTAACA	380	FALSE	NA		MCF7	Internal
chr13	20392446	chr13:20393676	Dups	1231	5to3	Only cWGS	AAACATCTCACACAAGACACACATC	GTATTGGTGTGTGTGTATGTGATGG	308	FALSE	NA		MCF7	Internal
chr2	240780761	chr2:240780984	Dups	224	5to3	Only cWGS	ATTTATTCCTCTGGTCCTCACACAG	CTGTGTGTGTGTGTGTGTGTG	333	FALSE	NA		MCF7	Internal
chr7	74342890	chr7:74343342	Dups	453	5to3	Only cWGS	AAAAACCCAGAGTGGAGCAGGAA	CTGAGTTCAAGCAATTCTCCTGC	362	TRUE	NA		MCF7	Internal
chr10	1444004	chr10:1445475	Dups	1472	5to3	Only cWGS	TCTACATCCATTCTTCCATCCATCC	AGATGGATGGTGAATGGATAGAGTG	318	FALSE	NA		MCF7	Internal
chr22	18730514	chr22:20338528	Dups	1608015	5to3	Only cWGS	TCTTATACCAAGCAGAGTACCTTTGA	TTGTAGTAGAGACAGGGTTTCACTG	262	TRUE	NA		MCF7	Internal
chr1	21986373	chr1:22008993	Dups	22621	5to3	Only cWGS	TTATCGAGTGCTTCTTCTCTACTGG	GATTTCGAGAAACTCCGACATTACC	229	TRUE	NA		MCF7	Internal
chr20	29720492	chr20:30995038	Dups	1274547	5to3	Only cWGS	GTCTCAAAGCTTTCAAATGTCCACT	CTTGCAGTAAAACTAGACACAAGCA	338	TRUE	NA		MCF7	Internal
chr1	68589628	chr1:68589774	Dups	147	5to3	Only cWGS	ATGTACCCTTGCTGGAGAATATACC	GTAAAACTGTCTGCTTTTTAGGGCT	247	TRUE	NA		MCF7	Internal
chrY	11292989	chrY:11295511	Dups	2523	5to3	Only cWGS	CCTATCCACTCCACTACATTCCAAT	AATGGAATGGAATGGAATGGAATGG	205	FALSE	NA		MCF7	Internal
chr11	102730924	chr11:102731341	Dups	418	5to3	Only cWGS	CTCTTTCTCACACCACACACCT	GTGTGAGGAGTGAGTGGTGTG	321	FALSE	NA		MCF7	Internal
chrX	89740950	chrX:89743218	Dups	2269	5to3	Only cWGS	ACAACAAAAATTAGGCTTTGGGAGG	TTCTGATCAGTTTTGCAACAGTGTT	292	TRUE	NA		MCF7	Internal
chrY	10927216	chrY:11293091	Dups	365876	5to3	Only cWGS	TACATTGCACTTTTCTCCACTTCAC	TGATTGAAATGGAGTGGGGTAGAAT	392	FALSE	NA		MCF7	Internal
chr10	5598819	chr10:5602618	Dups	3800	5to3	Only cWGS	GCATCCTGAGGGGGAAAAATAAATG	TGTAGTAACTTGACATCTGAGTGCA	334	FALSE	NA		MCF7	Internal
chr5	283225	chr5:283671	Dups	447	5to3	Only cWGS	GTTCTAGTTTGAATGTCTTGCAGCT	GAAAGACCCTCAAAGTGAACAACAT	373	FALSE	NA		MCF7	Internal
chr12	130043304	chr12:130043472	Dups	169	5to3	Only cWGS	CATTTATCCATACCTGCATGCACAT	TGCATGCCTGTGTAAGTCCATATAT	320	TRUE	NA		MCF7	Internal
chr15	24172369	chr15:24247507	Dups	75139	5to3	Only cWGS	CTGTGTCTTTAAAATCCCTGAGCTG	AATACAAAAATTAGCTGGGCATGGT	344	TRUE	NA		MCF7	Internal
chr19	34391228	chr19:34392193	Dups	966	5to3	Only cWGS	GCATGAGTATGAGGATTTGGTTCTG	CCAGATCTTACCTCCTTAGACATGG	316	TRUE	NA		MCF7	Internal
chr10	2667014	chr10:2667230	Dups	217	5to3	Only cWGS	AAGCATTGCTCTGATTACAAAACCA	CCTGGCCAAGTGAGTGATATGTATA	393	TRUE	NA		MCF7	Internal
chr7	63014797	chr7:101282016	Dups	38267220	5to3	Only cWGS	AGGAAAGAAGGAAGGAAGGAAGAAA	GACCCAGTCTGAACTTCTTACAAGG	393	TRUE	NA		MCF7	Internal
chr3	26966264	chr3:153444960	Dups	126478697	5to3	Only cWGS	GTGAACCAATGTTACAGGCTCATTT	GATGGTCTCAATCTCCTGACCTC	355	TRUE	NA		MCF7	Internal
chr20	63234246	chr20:63234386	Dups	141	5to3	Only cWGS	TTTTGCTGAAGTGACCAAAGGTAAC	CTTCACCCCCTCTCTGTCCTC	348	FALSE	NA		MCF7	Internal
chr11	62366649	chr11:62385324	Dups	18676	5to3	Only cWGS	TTTAATTTGCTCTTCCCTTTCCCTG	CTCATAAGAAAGAGCCAGGTACAGT	323	TRUE	NA		MCF7	Internal
chr10	71273024	chr10:71274121	Invs	1098	3to3	Only cWGS	TTTGTTTTGAGATGGAGTCTTGCTC	CATTTTAAATGGGTGGGTGACATGA	361	FALSE	NA		MCF7	Internal
chr9	94199083	chr9:130835179	Invs	36636097	3to3	Only cWGS	CCACCACTCCCTATATTAGTTCCAG	CTTCTAAAGTGGAGTGGAGCAGG	359	FALSE	NA		MCF7	Internal
chr11	49194052	chr11:89651399	Invs	40457348	5to5	Only cWGS	TTACGCTAAGCCATTACTTTCCATG	AAGGATTCAGGAGTTGGTTTAAAGC	386	TRUE	NA		MCF7	Internal
chr8	4993390	chr8:67976376	Invs	62982987	5to5	Only cWGS	GCTTCCAAGTCAGATACATTCACTG	CTCTCTCTCTCTCTCTGTCTCTCTC	294	FALSE	NA		MCF7	Internal
chr21	10426944	chr21:31784813	Invs	21357870	5to5	Only cWGS	GATTTCAAGCTTAATGCCTCTGCTA	AAAAAGTGTGGTGTTGTTGTTGTGG	397	FALSE	NA		MCF7	Internal
chr20	29080002	chr20:29497511	Invs	417510	5to5	Only cWGS	CAAGGAGCCCCTGAGGATTTG	CCTCAACATGGCACTTCATTCTATT	353	TRUE	NA		MCF7	Internal
chr2	32916390	chr2:161007465	Invs	128091076	3to3	Only cWGS	CTTCCTTCCTTCCTTCTTTCCTTCC	GGAGGTTTGTGATAGCCTTTTTGAA	361	FALSE	NA		MCF7	Internal
chr2	32916380	chr2:211002815	Invs	178086436	3to3	Only cWGS	CTTCCTTCCTTCCTTCTTTCCTTCC	GTGCAGGTTAGTTGCGTATGTATAC	354	FALSE	NA		MCF7	Internal
chr2	172189990	chr2:172651870	Invs	461881	5to5	Only cWGS	AAAGCTTAATGAATTCAGGAGCTGG	TTCCTCATACCACTGGTAGAATTCG	274	TRUE	NA		MCF7	Internal
chr22	11317897	chr22:11562834	Invs	244938	5to5	Only cWGS	TGCCATGTTTGTAGTTTTTGCTGTA	AAAACAAGGATGCGTGCTTTTACTA	397	TRUE	NA		MCF7	Internal
chr2	3884853	chr2:32916335	Invs	29031483	3to3	Only cWGS	ATGAGGTTATACACGCACACACAAA	CTTCCTTCCTTCCTTCTTTCCTTCC	393	TRUE	NA		MCF7	Internal
chr15	27385228	chr15:59413241	Invs	32028014	3to3	Only cWGS	CATCTGTGTAACCACCATCCAAAAA	AATTCTCCTTTCTTGTGGTCTCTGT	333	FALSE	NA		MCF7	Internal
chr7	60956504	chr7:62276268	Invs	1319765	3to3	Only cWGS	TTTTTGCTGCTTTTTACCCCCTC	CGAAAAGCCATAAAAAGCCGCAT	294	TRUE	NA		MCF7	Internal
chr5	49602173	chr5:49667349	Invs	65177	3to3	Only cWGS	GGAATGGAATGGAATGGAATGGTAC	TCCATTCAATTCGGGGTGATTCTAT	326	FALSE	NA		MCF7	Internal
chr6	58270548	chr6:61171856	Invs	2901309	3to3	Only cWGS	ATCTCTAGATCTCCAGTAGCTTCCA	AGCCTGCAAGAATGAAGAGAATTTT	384	TRUE	NA		MCF7	Internal
chr3	191718289	chr2:32916355	Trans	0	3to3	Only cWGS	CAATATGAAGGCACAGAGAATGCTT	CTTCCTTCCTTCCTTCTTTCCTTCC	400	FALSE	NA		MCF7	Internal
chr3	50032436	chr16:75248131	Trans	0	3to3	Only cWGS	AAAGAGAGCAGATAGGCATTAGGAG	CCATAAGACACGATTACCTCCATCT	383	TRUE	NA		MCF7	Internal
chr20	20363236	chr2:32916334	Trans	0	3to3	Only cWGS	ACATCACTGAACAAATAGGCTCTCT	CTTCCTTCCTTCCTTCTTTCCTTCC	372	FALSE	NA		MCF7	Internal
chr18	40135868	chr4:176914186	Trans	0	5to5	Only cWGS	TGGTCATATCGAAGAGTCTGTTTGA	ATTTCTGTAGGAGCAGTGGTGATAG	351	FALSE	NA		MCF7	Internal
chr9	114188900	chr20:57000319	Trans	0	5to5	Only cWGS	ATAGAGCCCTCCTGAGATTATCTGA	AGCTGACTTGGGTCACTAGTTATTT	343	TRUE	NA		MCF7	Internal
chrY	10973572	chr10:41859895	Trans	0	5to5	Only cWGS	TATGTGCTGAGATTGGTCCATTACA	CCATTCCATTCCATTCCATTCCATT	215	FALSE	NA		MCF7	Internal
chr7	1599290	chr2:32916360	Trans	0	3to3	Only cWGS	CAGAGACTCAGAAGGCCAGTG	CTTACCTCCCTGCCTTCCTTC	399	FALSE	NA		MCF7	Internal
chr9	106380345	chr18:1515806	Trans	0	5to3	Only cWGS	TATGGCACTGATTGATATTGGGACA	CAAAGAGGGACCCTAAAAAGCAAAA	269	FALSE	NA		MCF7	Internal
chr8	140204404	chr2:32916334	Trans	0	3to3	Only cWGS	GACTGGATTAAGAAAATGTGGCACA	CTTCCTTCCTTCCTTCTTTCCTTCC	379	FALSE	NA		MCF7	Internal
chr16	84581168	chr19:14504368	Trans	0	5to5	Only cWGS	TTCATGGAAGGACGGTATTTGCAT	TTGAATGGGAGCTTTGTTTTCTCTC	396	FALSE	NA		MCF7	Internal
chr6	153202081	chr3:177126513	Trans	0	3to3	Only cWGS	TTCTAGGGAAATTTCAGGGGACATT	TAAATCATCAGGACTTTCCCAGTGT	294	FALSE	NA		MCF7	Internal
chr14	16093458	chr3:93470359	Trans	0	3to5	Only cWGS	AGCGTGCTTTGATATTTTATGTACACT	ACCCAAACTATACATTATACACTGTACA	345	TRUE	NA		MCF7	Internal
chrY	7295670	chrX:3685337	Trans	0	5to5	Only cWGS	GGTTTCCTTCCTACTTTCCTCTCAT	TGAATGAGGCTTAGTAGTGAGATGG	202	FALSE	NA		MCF7	Internal
chr17	21854161	chr10:38867387	Trans	0	5to3	Only cWGS	GTATGGAATGGAATGGAATGGGATG	CCATTCCATCCAATTTCCTTCCATT	385	TRUE	NA		MCF7	Internal
chr12	86110298	chr10:36131155	Trans	0	3to3	Only cWGS	TTACCCCAGGTAAAGCTAGATCAAG	TCTCTCTCTCTCTCTCTCTCTCTCT	334	FALSE	NA		MCF7	Internal
chr17	60692831	chr5:128245483	Trans	0	3to3	Only cWGS	GAATATTGAAACAGGACTCCTTGGC	ACATATTTGCAGTGGCTTGATCTTG	313	TRUE	NA		MCF7	Internal
chr20	28733234	chr21:10814539	Trans	0	3to3	Only cWGS	TTCTAAGAAACGTTTTGTGGTGTGT	AATGTGTGAAATGAATCCAACCCTC	318	FALSE	NA		MCF7	Internal
chr11	131308301	chr20:50114920	Trans	0	3to3	Only cWGS	TGGGAAAAGAACTATTCCACAAAACA	GTGAGTGACTCCTTAAAATCTGCAC	396	FALSE	NA		MCF7	Internal
chr20	8490870	chr8:3885987	Trans	0	5to5	Only cWGS	ATTTATGCTGTTTGAAAGACGGTGT	GATTGCTTGAAACAGAGAGACAGAG	349	FALSE	NA		MCF7	Internal
chr20	54254957	chr3:64035830	Trans	0	3to5	Only cWGS	ATTGCCATTTTCATTTCCCTGATGA	ATTGTCATATTTGGGTGTGTGTGTG	378	TRUE	NA		MCF7	Internal
chr4	152181603	chr2:32916297	Trans	0	5to3	Only cWGS	TCTCCTTTCTCCTTCTTTCCTTTCC	TATATGGGGACTCTCTGCACCTTTA	386	FALSE	NA		MCF7	Internal
chr1	37472774	chr2:68687751	Trans	0	3to5	Only cWGS	CTTCAAAGATGACCAGGCAACAAAG	CTTTAAAATTGATGCCATAACGCGG	304	FALSE	NA		MCF7	Internal
chr5	154379029	chr2:32916314	Trans	0	3to3	Only cWGS	CAATTAAATGGGAGGCCCTACTCTA	CTTCCTTCCTTCCTTCTTTCCTTCC	327	FALSE	NA		MCF7	Internal
chrX	56376029	chr2:32916334	Trans	0	3to3	Only cWGS	GACTGGATTAAGAAAATGTGGCACA	CTTCCTTCCTTCCTTCTTTCCTTCC	360	FALSE	NA		MCF7	Internal
chr1	28985864	chr8:91174037	Trans	0	3to5	Only cWGS	GGAGAAGAGCAGTGTAAGTAGAGAG	GTACCTCAGCCTGTTTCTCATCTTA	397	FALSE	NA		MCF7	Internal
chr2	32916384	chr15:50999833	Trans	0	3to5	Only cWGS	CTTCCTTCCTTCCTTCTTTCCTTCC	CTGTACAGTGCCCAGTATAATGGTA	376	FALSE	NA		MCF7	Internal
chr3	127861230	chr19:38554360	Trans	0	3to3	Only cWGS	CCCATCTCCATCTAAAGTGCTCTAA	CCTAAAGCAATGCTGGCTATAACAA	343	FALSE	NA		MCF7	Internal
chr1	114315413	chr9:107595813	Trans	0	5to3	Only cWGS	TGAGATGGAGTCTAACATTGTCACC	AGAGGTGGGAGGATAGGGTTTAATA	377	FALSE	NA		MCF7	Internal
chr14	19851809	chr21:13574380	Trans	0	5to5	Only cWGS	GCTGTTATGTGGAGAATGAAGATGG	TCAAAGAAGGAAGATGAGTCTGAGG	371	TRUE	NA		MCF7	Internal
chrY	11722086	chr17:21975800	Trans	0	3to5	Only cWGS	ATGAAATGGAAGAGAATGGAATGCC	CCATTCCATTCCATTCCATTCCATT	370	FALSE	NA		MCF7	Internal
chr7	73040340	chr7:73040396	Dels	57	3to5	Only 10XWGS	TTACATGCACACACACATATATATACA	ACTGCAGTGAGCTGAGACTGT	397	FALSE	NA		MCF7	Internal
chr9	89487606	chr9:104855352	Dels	15367747	3to5	Only 10XWGS	TCTTCCTTCCTGATATTGGGAACAG	TATGTCCTTGAAAACAATTGCGTCA	346	FALSE	NA		MCF7	Internal
chr12	32981291	chr12:45346064	Dels	12364774	3to5	Only 10XWGS	CAGAGTTTTGACTGTAACCTGTCAC	CCACAAGGGCAGACTTAACAAATTA	362	FALSE	NA		MCF7	Internal
chr21	13296411	chr21:13296738	Dels	328	3to5	Only 10XWGS	TAAACTGCTCACTGCAATTTCAACA	AAGACAAGAACAACCATGAGTGTTC	340	FALSE	NA		MCF7	Internal
chr18	15122627	chr18:15122973	Dels	347	3to5	Only 10XWGS	CTCCAAGAAAATAGATGAACCCACG	AAACATTCCTGTTAGACCAGATTGT	280	FALSE	NA		MCF7	Internal
chr3	62858934	chr3:63050003	Dels	191070	3to5	Only 10XWGS	ATTGGCTGTTCATGCTGATTAAACA	CCTTTTCCCATATTTGGAGTGCTTT	360	FALSE	NA		MCF7	Internal
chr4	49514707	chr4:49514855	Dels	149	3to5	Only 10XWGS	CTCACCAATTTCACTACGTTACTCC	AAACTTTTGAGTTTGGTGGTGACTC	298	FALSE	NA		MCF7	Internal
chr9	42912298	chr9:42912611	Dels	314	3to5	Only 10XWGS	TGTCCCATTTCTTTCTCTCTCTCTC	CGATAGTTTGCTGAGAATGATGGTT	394	FALSE	NA		MCF7	Internal
chr2	184039080	chr2:184108601	Dups	69522	5to3	Only 10XWGS	TGTTTATGGTTCCTATAGCAGTCTGA	CAAGTTCCAGTGGTGAAAAGATCAA	374	FALSE	NA		MCF7	Internal
chr3	136103624	chr3:136147182	Dups	43559	5to3	Only 10XWGS	CTCTTGCTTTCACTTTGATCTGGTT	ACTTACCATGGAATCCTGGAAATGA	288	FALSE	NA		MCF7	Internal
chr20	467534	chr20:516540	Dups	49007	5to3	Only 10XWGS	AGGTGTAACTTTAGTGGCTAACCAT	GGCCTCTACTATCCTACACAAGATG	349	FALSE	NA		MCF7	Internal
chr2	36436867	chr2:36474750	Dups	37884	5to3	Only 10XWGS	TTATGCTTCCTTCTAAGAGCACTGT	CTTTCAGTGTGACTTGTTGCTAAGT	398	FALSE	NA		MCF7	Internal
chr13	72768353	chr13:72868668	Dups	100316	5to3	Only 10XWGS	AATGGAATGTTCTGTATGTTGGTGT	AATTCGAACAATTCTCCTGTCGTTC	349	FALSE	NA		MCF7	Internal
chr18	57094848	chr18:57139205	Invs	44358	5to5	Only 10XWGS	CGTAAAGAAAAGAACTTGAGCCCTT	CAAGGCCATTTTCAAAAGCAAAAGG	324	FALSE	NA		MCF7	Internal
chr20	431363	chr20:467536	Invs	36174	3to3	Only 10XWGS	AACTGCATCAGAAAGTTGACTTGTC	AGATTGCTTTGTCTCTTGGGAGTAT	360	FALSE	NA		MCF7	Internal
chr9	116424031	chr9:116455330	Invs	31300	3to3	Only 10XWGS	TGTCAATCTCATCAACATTTGCCAA	ATACAAAAATTAGCTGGGTGTGGTG	324	FALSE	NA		MCF7	Internal
chr18	41931027	chr18:42004316	Invs	73290	3to3	Only 10XWGS	AACTCAATCAACTATAGGCCAGGAG	CTCTGCCTAGTCAACTTCTCTATCC	397	FALSE	NA		MCF7	Internal
chrX	41519288	chrX:41564368	Invs	45081	3to3	Only 10XWGS	GCTTGGAAGCCTGAACAAATCTATA	CCCATTCACAATTAAAATGCTCAGC	265	FALSE	NA		MCF7	Internal
chr18	28223379	chr18:28261385	Invs	38007	3to3	Only 10XWGS	GTCAGTTTTCCCAGCACCATTTATT	CAACACTTTACCTCTTCTGGCAAAT	257	TRUE	NA		MCF7	Internal
chr8	42233136	chr8:42265256	Invs	32121	3to3	Only 10XWGS	AGGGGGTCTGACCTTTTTATCTTTT	GCCCAGCCCATTTTATTTTCTAAGT	267	FALSE	NA		MCF7	Internal
chr9	14004618	chr9:14042483	Invs	37866	5to5	Only 10XWGS	GGGTGCAAGTCAAAAATGGATCATA	CCCGTGATTCTTCCCTTAGAAACTA	397	FALSE	NA		MCF7	Internal
chrX	25002941	chrX:25062904	Invs	59964	3to3	Only 10XWGS	ATTAAGCTTCTCTTCCCTTTCCCAT	ACATGCTTGGCTAAGGTTTGTATTT	287	FALSE	NA		MCF7	Internal
chr9	124241778	chr9:124300221	Invs	58444	3to3	Only 10XWGS	TTGAATCTCTGCTTTGGAAATGGAC	TGTCATCTATTTTGAGAGAGCAGGT	386	FALSE	NA		MCF7	Internal
chr5	21061941	chr5:21092526	Invs	30586	5to5	Only 10XWGS	AAAAGTGGTTAGGCTGTTACATTGG	CTGAAACTGAGACAAATATCGAGGC	166	FALSE	NA		MCF7	Internal
chr9	82060894	chr9:82111736	Invs	50843	3to3	Only 10XWGS	CTGGGGTCATTTGGTTTGTAAATGA	CCAGAAGGATTAGTATAGCAGCAGT	363	FALSE	NA		MCF7	Internal
chr3	16675648	chr3:16758895	Invs	83248	5to5	Only 10XWGS	TCTCCAAAAGTTAACAGAAACCTGC	CAAAGAAACTAAGTAAGGCACCAGG	295	FALSE	NA		MCF7	Internal
chr5	20172534	chr5:20229408	Invs	56875	3to3	Only 10XWGS	ATGAATGATTGCCTTTTTCCCTGTT	CAAAGCCCCACAACTTTAAAACATG	238	FALSE	NA		MCF7	Internal
chr5	93921552	chr5:93954098	Invs	32547	3to3	Only 10XWGS	TGGAAACTTAAAGGAAGGTGAAGGA	ATATTCACTCAGTATCCAAGGGCTC	352	FALSE	NA		MCF7	Internal
chr3	20549854	chr3:20582772	Invs	32919	5to5	Only 10XWGS	AACACAAAGGAGGGATTGGAATAGA	GTGACTGGGTAACAACTATGGTTTG	398	FALSE	NA		MCF7	Internal
chr7	14092238	chr7:14127471	Invs	35234	3to3	Only 10XWGS	ACTGTGGTCCCATATTATAGATGCA	ATCACTACTAGGTTCTTTTCCCCAG	386	FALSE	NA		MCF7	Internal
chr7	38855090	chr7:38889405	Invs	34316	3to3	Only 10XWGS	CGTACGTTCAAGAAGTGGAGAAAAA	AAAGAAATTCATGCCCAAAGACCTT	356	FALSE	NA		MCF7	Internal
chr2	160335239	chr2:160434985	Invs	99747	3to3	Only 10XWGS	GATTTGTACACACAAGCTCAACAGA	CAAAGATGGCCAGAAATGGTAAGAA	224	FALSE	NA		MCF7	Internal
chr1	192747184	chr1:192789069	Invs	41886	3to3	Only 10XWGS	CAAAGGTCATGCAATTTCAACTGTG	TGAGAATCCACTTCCAGTTTTACCT	337	FALSE	NA		MCF7	Internal
chr1	108310687	chr20:48105764	Trans	0	5to5	Only 10XWGS	TATTATGTTGGTGCCAGGGTTAGAG	TTCGTCACATTCCCTCATCAAAAAG	360	FALSE	NA		MCF7	Internal
chr1	117048411	chr9:92072818	Trans	0	3to5	Only 10XWGS	CACTAATACCATCATGACCCATCCT	AGGTAGATGGAAGGGAGATAAGGAA	229	FALSE	NA		MCF7	Internal
chr1	107127005	chr3:62441425	Trans	0	3to5	Only 10XWGS	CCTTCCTCCACCCATATCTACAAAA	GGAGATTTGCATTCATAAGTAGGGC	345	FALSE	NA		MCF7	Internal
chr11	11930962	chr3:30228005	Trans	0	5to3	Only 10XWGS	AGACTGGAACCATTTTCTACCTTCA	ATGTTATCGTCCCTACATCAGACTG	206	FALSE	NA		MCF7	Internal
chr11	65417554	chr17:40343445	Trans	0	5to5	Only 10XWGS	CTTTCCTAGGCCCCACACTTTC	CAAAAACAAACTCATTCCCCAGAGA	317	FALSE	NA		MCF7	Internal
chr21	10381313	chr22:11034348	Trans	0	3to5	Only 10XWGS	AAAAATATAAAAATTAGCCGGGCGC	GTGTGTGTGTGTGTCTAAGTCTTG	398	FALSE	NA		MCF7	Internal
chr1	114236530	chr1:114680591	Dels	444062	3to5		CCTGAGCTGAGTTATAACAGAGTGA	CTGCGCCTGGCCAATATATTATTTT	393	FALSE	NA		MCF7	Internal
chr1	114671576	chr3:62858226	Trans	0	3to5		TCCCAAGCAGCTAGTATTATAAGCA	AGGCTGAATATAGTGAAGTTGCTGA	349	FALSE	NA		MCF7	Internal
chr20	53565246	chr20:57279988	Dels	3714743	3to5		CATTGGGCAGTGATAAGAGCAATAA	TTTTCTCTCTCCTCTTCTCTTTCCC	248	FALSE	NA		MCF7	Internal
chr6	154997040	chr6:169634965	Dups	14637926	5to3		AATCAAATGCACCAGCCTTTTTCTA	AGAGGAGTAAGAACAGTGTAAGCAG	330	FALSE	NA		MCF7	Internal
chr20	47159656	chr17:62110862	Trans	0	3to5		AAAACATCGGAAAAATCCCAGTTGA	AGGACTCTAGCTCTAACTCTTGTCT	378	FALSE	NA		MCF7	Internal
chrY	11749167	chr21:7915745	Trans	0	3to5		ACAAATGGAACGAAATGGATTGGAA	TACAACAGAATGGAATGGCATCAAG	392	FALSE	NA		MCF7	Internal
chr3	62865009	chr3:63528113	Invs	663105	3to3		ACGTCAGTGTATCTCAACTTCTCAA	TAGAGAAATGAACCTGTCTTCCCAG	282	FALSE	NA		MCF7	Internal
chr8	111355428	chr8:120549875	Dups	9194448	5to3		AGGTCCTACTTCTCATTCATTGCTT	TGATAACCTTGAAAATCCCTAGGCA	213	FALSE	NA		MCF7	Internal
chr14	41140096	chr14:41200482	Dels	60387	3to5		GGTTCCAAGTCTTTGCTATTGTGAA	GGAATTTGACATAAATGCAGGGACA	359	TRUE	NA		MCF7	Internal	There is an insertion reported at fusion points.
chr6	66298838	chr6:66339023	Dups	40186	5to3		GTTTTGGAAAATACTGAGCTAGGCA	TACTGAGGAGAAAAGCAATCACAGA	229	FALSE	NA		MCF7	Internal
chr20	54940902	chr17:64310796	Trans	0	3to5		CTCACCACATTGGACATAAGCATAC	ATGGCAAAACCCCATCTCTACTAAA	343	TRUE	NA		MCF7	Internal	There is an insertion reported at fusion points.
chr17	60774276	chr1:107388175	Trans	0	3to3		CTCACTGATGCTCTGATCACTTTTG	ATCACTGGAGAGACAACTAAGTGTC	387	TRUE	NA		MCF7	Internal
chr20	52003781	chr17:75280201	Trans	0	3to5		ATTTAAACAGAACGCCATTGTGTCT	CAGGCTGAAGTATAGGGGTATGATT	393	TRUE	NA		MCF7	Internal
chr1	143864321	chr1:207739636	Dups	63875316	5to3		GCCAGCTTTGGATATTTTCTAAGCT	CCAAAGTGCTGGGATTACAAGTATG	350	FALSE	NA		MCF7	Internal
chr20	40861608	chr1:119717902	Trans	0	5to5		ACCATCTCGTTGTATATCACTGGTC	TAAATGAATTCAGTGATGAGAGGCC	393	TRUE	NA		MCF7	Internal
chr20	47879252	chr1:219599331	Trans	0	3to3		AGGGAGTCGTCTCTTTCTTTTCTTT	TTTACAGCAATGTTGATCCAAGGAC	274	TRUE	NA		MCF7	Internal
chr1	113786165	chr20:49309026	Trans	0	3to5		GAGCCTAGAAGATCACATCAAGGAT	TACCATGTGACATGACTCAGTCTTT	339	TRUE	NA		MCF7	Internal
chr20	50814042	chr17:61210341	Trans	0	3to5		TGGTCCTTCCTTGAATGTCACTTAA	CTCTCTCTTTCAAGTCTTGTCTCCA	318	FALSE	NA		MCF7	Internal
chr17	448084	chr17:488988	Dels	40905	3to5		TTTCTAGAAGGTTGGCTCTGAGAC	CACAAACACACACACACACCTTATA	361	FALSE	NA		MCF7	Internal
chr13	113672513	chr13:113723021	Dels	50509	3to5		GGTATTGTGTGTGGTATGTGGAATG	GTGCACACAGACACACCTATATACA	383	FALSE	NA		MCF7	Internal
chr9	88244068	chr9:88246049	Dels	1982	3to5		ACTATGTGATGAGGCCTCCATAAAA	AATATAGCCCCCACTTCAGATATCG	361	TRUE	NA		MCF7	Internal
chr7	55218775	chr7:55221368	Dels	2594	3to5		TTAGGCTGCAAGAGAAAAAGGAATG	GCATCAGGGATAAATTCTCTTGTGG	341	FALSE	NA		MCF7	Internal
chr4	100603227	chr3:47737029	Trans	0	3to5		CACCACACCCAGCTAATTTTGTATT	CTCTTCCATCCTACTGTTCACTTGA	292	TRUE	NA		MCF7	Internal
chr1	7510011	chr1:7511466	Dels	1456	3to5		TATGTGGTCCAAAGTCTGCTCATAA	GAAAAGTTCCCAGATGTTCCATGTG	261	TRUE	NA		MCF7	Internal
chr1	119582458	chr1:119620752	Invs	38295	3to3		AAAAAGTTAGGGGGCATGATGTTG	GGCAAGATCAACAGGCATTATACAA	340	FALSE	NA		MCF7	Internal
chr1	209904709	chr1:209912626	Dels	7918	3to5		AAAACCCTTCTGCTTTTGATGTCAT	ATCTTCCTCTTCAACTAACCATGCT	309	TRUE	NA		MCF7	Internal
chr5	42628311	chr5:42631046	Dels	2736	3to5		CATCATTTCACCATCTGTCTGCTG	GAGGCTGTATTTCAACAAGACACAA	330	TRUE	NA		MCF7	Internal	No split reads. So, breakpoints can be off.
chr2	204085397	chr2:204146789	Dups	61393	5to3		TAATCAAGTGGCACCCATAAGAGAA	AGGCTGAATTCTAGTTCTTGAGTGT	380	TRUE	NA		MCF7	Internal	No split reads. So, breakpoints can be off.
chr21	41930007	chr21:41933377	Dels	3371	3to5		TGAACAAGAGCAGGTCTGGTATAAA	ATCTCTTGTAAAATGTCCAGGGTGA	306	TRUE	NA		MCF7	Internal
chr18	3211873	chr18:3280177	Dups	68305	5to3		TTTAAAATCAGTGTTGGTGCTGTGT	AGCATTCTCTTTGGATTGTGAACAG	375	TRUE	NA		MCF7	Internal
chr20	48065919	chr3:64559100	Trans	0	3to5		AGCCATCAAGAACACACAGATATCT	ATTGATCAAATCAGGAAAAGGGTGG	286	TRUE	NA		MCF7	Internal
chr9	1050994	chr9:1211769	Invs	160776	3to3		TCTTTCACCTTTTCTGTGTGACTTG	AAGTACCAGTCTCCATGTCCTTAAC	219	TRUE	NA		MCF7	Internal
chr11	119023602	chr11:119506855	Dups	483254	5to3		GATGACAGCAGCAATGATCACATTA	TCTTCCCAGAATTCCCTAACCATTT	337	TRUE	NA		MCF7	Internal	83bp insertion at the breakpoint. And breakpoints are off by 85bp. So, total expected product size is nearly 500bp
chr12	39931326	chr12:40006564	Dels	75239	3to5		ACTGATACAGAGAAACAATCTTGCG	TGCTTCCATTGATAGGAGGATAAGG	326	TRUE	NA		MCF7	Internal	44bp insertion at the fusion breakpoints.
chr2	97194686	chr2:97545917	Invs	351232	5to5		GTAGCCTGAGTGGAATTTGAAACAA	GCCATCAAAGCCTACACTATTACAG	227	TRUE	NA		MCF7	Internal
chr4	91154924	chr4:91191964	Dels	37041	3to5		GGAACCTTTTTCCCAGACATTCTTT	TAGAAGAAAACAGCTTCAAGTGCAG	337	TRUE	NA		MCF7	Internal
chr17	47670039	chr17:50857051	Invs	3187013	5to5		AGCCTATACTGACTCAGCATTTAGG	AGTGAAACCCCGTCTCTACTAAAAA	400	FALSE	NA		MCF7	Internal
chr17	72085978	chr17:72298445	Dups	212468	5to3		TCTCAGTACACCTACCTTACTGTCT	ATCAACAAGCCATATTGCTAACAGG	394	FALSE	NA		MCF7	Internal
chr4	83253875	chr4:83481515	Dups	227641	5to3		CATTTTAAAGGTTCTCCCCTGCTTT	AAACTCTTAGGATTGTACCCACACA	358	FALSE	NA		MCF7	Internal
chr20	62169293	chr20:62211229	Invs	41937	3to3		CAGTGACGCATACTGGACAGAG	CTCCTCTCTTTTCTTTCCCCCAG	394	FALSE	NA		MCF7	Internal
chr6	32511778	chr6:32574050	Dups	62273	5to3		GCCTCAGGTATTTCTTTCTGGAAAT	TTACCTTACCAGCTCATTCTCCTTC	391	FALSE	NA		MCF7	Internal
chr10	124120611	chr10:124154931	Invs	34321	5to5		CATACGCCACACACACTATACATTC	TAAGTGTGAATGTATGTGAGCATGG	205	FALSE	NA		MCF7	Internal
chr21	41829136	chr21:41955203	Invs	126068	3to3		ATCACACACCACACAAATACAAACA	GTGTGGTGCTGTGTGTATATGTATT	270	FALSE	NA		MCF7	Internal
chr17	61458212	chr9:116863911	Trans	0	5to3		CCCAGAGACATTTGGATCCTTAGAT	CAGCGCATTTTAAAGATGTTTCCAC	183	FALSE	NA		MCF7	Internal
chr10	126252047	chr10:126271966	Dels	19920	3to5		GGATAGGATGGGATGGATGGATATG	GAGGTAGAGAGAGAAAGAAGAGCAG	359	FALSE	NA		MCF7	Internal
chr3	176102402	chr3:176102572	Dups	171	5to3		AGATGGGGGATGTGACTGAATATTT	GACAGAGTGAGACTCCATCTGAAAT	369	TRUE	NA		MCF7	Internal	clear PCR product. Size could be smaller due to SV in repetitive region.
chr12	27281070	chr12:27281385	Dels	316	3to5		AACACAGCCTTGTCTTTGTTAGAAG	CTGTTGTTCTAATGACCATGCCTAC	248	TRUE	NA		MCF7	Internal
chr10	65272628	chr10:65273043	Dels	416	3to5		ATCCAGAAGTAAAAGGCCATACCAT	GTGGTAAGTAAGGTTCAGTAGGACA	391	TRUE	NA		MCF7	Internal
chr7	64952998	chr7:64953656	Dels	659	3to5		GCCTGAAAAGAATCTCTGAACACAA	CACTTTCTTCTGCCTGTTTACAGAG	359	TRUE	NA		MCF7	Internal
chr12	93964568	chr12:93964864	Dels	297	3to5		GTTGGCCAAGACATGTACAGAAAAT	AGAAAGGCCACTGAAGGATAAAGAA	380	TRUE	NA		MCF7	Internal
chr1	24953130	chr20:50686354	Trans	0	5to5	-	-	-	-	TRUE	-	-	MCF7	Weaver-Optical Mapping
chr1	24953243	chr20:50685414	Trans	0	3to3	-	-	-	-	TRUE	-	-	MCF7	Weaver-Optical Mapping
chr1	53952647	chr20:21065843	Trans	0	5to3	-	-	-	-	TRUE	-	-	MCF7	Weaver-Optical Mapping
chr1	53954818	chr6:9248116	Trans	0	3to5	-	-	-	-	TRUE	-	-	MCF7	Weaver-Optical Mapping
chr1	53954925	chr1:102149193	Dups	48194269	5to3	-	-	-	-	TRUE	-	-	MCF7	Weaver-Optical Mapping
chr1	85570255	chr1:96008978	Dels	10438724	3to5	-	-	-	-	TRUE	-	-	MCF7	Weaver-Optical Mapping
chr1	99036474	chr17:55993431	Trans	0	3to3	-	-	-	-	TRUE	-	-	MCF7	Weaver-Optical Mapping
chr1	106192955	chr3:63948011	Trans	0	5to3	-	-	-	-	TRUE	-	-	MCF7	Weaver-Optical Mapping
chr1	106260689	chr17:60756791	Trans	0	3to5	-	-	-	-	TRUE	-	-	MCF7	Weaver-Optical Mapping
chr1	106289633	chr20:57223420	Trans	0	5to3	-	-	-	-	TRUE	-	-	MCF7	Weaver-Optical Mapping
chr1	106487498	chr1:109055930	Dels	2568433	3to5	-	-	-	-	TRUE	-	-	MCF7	Weaver-Optical Mapping
chr1	106530936	chr20:47506402	Trans	0	5to3	-	-	-	-	TRUE	-	-	MCF7	Weaver-Optical Mapping
chr1	106886632	chr1:108105775	Dels	1219144	3to5	-	-	-	-	TRUE	-	-	MCF7	Weaver-Optical Mapping
chr1	106982022	chr17:61814571	Trans	0	5to5	-	-	-	-	TRUE	-	-	MCF7	Weaver-Optical Mapping
chr1	107060056	chr1:111868098	Dups	4808043	5to3	-	-	-	-	TRUE	-	-	MCF7	Weaver-Optical Mapping
chr1	107089444	chr17:61432311	Trans	0	5to5	-	-	-	-	TRUE	-	-	MCF7	Weaver-Optical Mapping
chr1	107091118	chr20:47170985	Trans	0	5to5	-	-	-	-	TRUE	-	-	MCF7	Weaver-Optical Mapping
chr1	107130747	chr1:114325037	Invs	7194291	3to3	-	-	-	-	TRUE	-	-	MCF7	Weaver-Optical Mapping
chr1	107200025	chr1:114620455	Dups	7420431	5to3	-	-	-	-	TRUE	-	-	MCF7	Weaver-Optical Mapping
chr1	107205554	chr1:113946288	Invs	6740735	3to3	-	-	-	-	TRUE	-	-	MCF7	Weaver-Optical Mapping
chr1	107388170	chr17:60774281	Trans	0	3to3	-	-	-	-	TRUE	-	-	MCF7	Weaver-Optical Mapping
chr1	107571647	chr20:51129424	Trans	0	5to5	-	-	-	-	TRUE	-	-	MCF7	Weaver-Optical Mapping
chr1	107577030	chr20:53413597	Trans	0	3to5	-	-	-	-	TRUE	-	-	MCF7	Weaver-Optical Mapping
chr1	107584693	chr1:113807904	Invs	6223212	5to5	-	-	-	-	TRUE	-	-	MCF7	Weaver-Optical Mapping
chr1	108106949	chr20:47414040	Trans	0	3to5	-	-	-	-	TRUE	-	-	MCF7	Weaver-Optical Mapping
chr1	108399143	chr20:48105764	Trans	0	3to5	-	-	-	-	TRUE	-	-	MCF7	Weaver-Optical Mapping
chr1	109085196	chr1:113436543	Dels	4351348	3to5	-	-	-	-	TRUE	-	-	MCF7	Weaver-Optical Mapping
chr1	110005185	chr17:58733576	Trans	0	3to5	-	-	-	-	TRUE	-	-	MCF7	Weaver-Optical Mapping
chr1	111822913	chr17:58962856	Trans	0	5to5	-	-	-	-	TRUE	-	-	MCF7	Weaver-Optical Mapping
chr1	113684515	chr11:59681932	Trans	0	5to5	-	-	-	-	TRUE	-	-	MCF7	Weaver-Optical Mapping
chr1	113744724	chr20:43595374	Trans	0	5to3	-	-	-	-	TRUE	-	-	MCF7	Weaver-Optical Mapping
chr1	113762203	chr1:114680598	Invs	918396	5to5	-	-	-	-	TRUE	-	-	MCF7	Weaver-Optical Mapping
chr1	113786160	chr20:53431675	Trans	0	5to5	-	-	-	-	TRUE	-	-	MCF7	Weaver-Optical Mapping
chr1	113798539	chr3:62653399	Trans	0	5to3	-	-	-	-	TRUE	-	-	MCF7	Weaver-Optical Mapping
chr1	113801491	chr3:64698561	Trans	0	3to5	-	-	-	-	TRUE	-	-	MCF7	Weaver-Optical Mapping
chr1	113813813	chr17:60735668	Trans	0	5to5	-	-	-	-	TRUE	-	-	MCF7	Weaver-Optical Mapping
chr1	113905874	chr3:62730752	Trans	0	5to3	-	-	-	-	TRUE	-	-	MCF7	Weaver-Optical Mapping
chr1	114236570	chr3:62871544	Trans	0	5to5	-	-	-	-	TRUE	-	-	MCF7	Weaver-Optical Mapping
chr1	114268135	chr16:67132443	Trans	0	3to5	-	-	-	-	TRUE	-	-	MCF7	Weaver-Optical Mapping
chr1	114324759	chr3:62439203	Trans	0	5to5	-	-	-	-	TRUE	-	-	MCF7	Weaver-Optical Mapping
chr1	114491354	chr20:48030664	Trans	0	5to3	-	-	-	-	TRUE	-	-	MCF7	Weaver-Optical Mapping
chr1	114616011	chr20:53736867	Trans	0	5to5	-	-	-	-	TRUE	-	-	MCF7	Weaver-Optical Mapping
chr1	114690354	chr3:63626748	Trans	0	3to5	-	-	-	-	TRUE	-	-	MCF7	Weaver-Optical Mapping
chr1	114692386	chr20:48883196	Trans	0	5to5	-	-	-	-	TRUE	-	-	MCF7	Weaver-Optical Mapping
chr1	114780097	chr20:57265167	Trans	0	3to3	-	-	-	-	TRUE	-	-	MCF7	Weaver-Optical Mapping
chr1	114822461	chr20:42447943	Trans	0	3to5	-	-	-	-	TRUE	-	-	MCF7	Weaver-Optical Mapping
chr1	115097212	chr1:119845341	Invs	4748130	3to3	-	-	-	-	TRUE	-	-	MCF7	Weaver-Optical Mapping
chr1	116254651	chr20:48085499	Trans	0	5to5	-	-	-	-	TRUE	-	-	MCF7	Weaver-Optical Mapping
chr1	116397001	chr20:52063696	Trans	0	3to3	-	-	-	-	TRUE	-	-	MCF7	Weaver-Optical Mapping
chr1	119717902	chr20:40861607	Trans	0	5to5	-	-	-	-	TRUE	-	-	MCF7	Weaver-Optical Mapping
chr1	119844586	chr20:42679538	Trans	0	5to3	-	-	-	-	TRUE	-	-	MCF7	Weaver-Optical Mapping
chr1	151773330	chr3:64333377	Trans	0	5to3	-	-	-	-	TRUE	-	-	MCF7	Weaver-Optical Mapping
chr1	152469799	chr20:53897871	Trans	0	3to3	-	-	-	-	TRUE	-	-	MCF7	Weaver-Optical Mapping
chr1	154066483	chr1:200339939	Dels	46273457	3to5	-	-	-	-	TRUE	-	-	MCF7	Weaver-Optical Mapping
chr1	157699941	chr5:169468974	Trans	0	3to5	-	-	-	-	TRUE	-	-	MCF7	Weaver-Optical Mapping
chr1	158108318	chr1:178946979	Invs	20838662	5to5	-	-	-	-	TRUE	-	-	MCF7	Weaver-Optical Mapping
chr1	158441207	chr1:178096129	Invs	19654923	3to3	-	-	-	-	TRUE	-	-	MCF7	Weaver-Optical Mapping
chr1	166564698	chr1:168370834	Invs	1806137	5to5	-	-	-	-	TRUE	-	-	MCF7	Weaver-Optical Mapping
chr1	167120496	chr20:6681439	Trans	0	3to5	-	-	-	-	TRUE	-	-	MCF7	Weaver-Optical Mapping
chr1	180716625	chr1:181577030	Dups	860406	5to3	-	-	-	-	TRUE	-	-	MCF7	Weaver-Optical Mapping
chr1	180740745	chr1:181571410	Dups	830666	5to3	-	-	-	-	TRUE	-	-	MCF7	Weaver-Optical Mapping
chr1	181698028	chr1:182409037	Dels	711010	3to5	-	-	-	-	TRUE	-	-	MCF7	Weaver-Optical Mapping
chr1	214639551	chr20:57108063	Trans	0	5to5	-	-	-	-	TRUE	-	-	MCF7	Weaver-Optical Mapping
chr1	219599332	chr20:47879251	Trans	0	3to3	-	-	-	-	TRUE	-	-	MCF7	Weaver-Optical Mapping
chr10	132039323	chr17:19928474	Trans	0	5to3	-	-	-	-	TRUE	-	-	MCF7	Weaver-Optical Mapping
chr10	132056516	chr17:19919494	Trans	0	3to5	-	-	-	-	TRUE	-	-	MCF7	Weaver-Optical Mapping
chr11	11925826	chr3:30228269	Trans	0	5to3	-	-	-	-	TRUE	-	-	MCF7	Weaver-Optical Mapping
chr11	43634469	chr20:57463438	Trans	0	3to5	-	-	-	-	TRUE	-	-	MCF7	Weaver-Optical Mapping
chr11	45798112	chr11:86852874	Invs	41054763	3to3	-	-	-	-	TRUE	-	-	MCF7	Weaver-Optical Mapping
chr11	56497246	chr11:117255064	Invs	60757819	5to5	-	-	-	-	TRUE	-	-	MCF7	Weaver-Optical Mapping
chr11	56509221	chr19:4399445	Trans	0	3to3	-	-	-	-	TRUE	-	-	MCF7	Weaver-Optical Mapping
chr11	65414116	chr17:40342906	Trans	0	5to5	-	-	-	-	TRUE	-	-	MCF7	Weaver-Optical Mapping
chr11	117515379	chr11:119023557	Dups	1508179	5to3	-	-	-	-	TRUE	-	-	MCF7	Weaver-Optical Mapping
chr12	33946492	chr12:59699013	Invs	25752522	5to5	-	-	-	-	TRUE	-	-	MCF7	Weaver-Optical Mapping
chr12	33947950	chr12:49261288	Dels	15313339	3to5	-	-	-	-	TRUE	-	-	MCF7	Weaver-Optical Mapping
chr12	53973429	chr12:85872568	Invs	31899140	3to3	-	-	-	-	TRUE	-	-	MCF7	Weaver-Optical Mapping
chr12	65229310	chr12:110829819	Dels	45600510	3to5	-	-	-	-	TRUE	-	-	MCF7	Weaver-Optical Mapping
chr15	20238640	chr15:21037299	Invs	798660	5to5	-	-	-	-	TRUE	-	-	MCF7	Weaver-Optical Mapping
chr15	62731836	chr8:43588081	Trans	0	5to5	-	-	-	-	TRUE	-	-	MCF7	Weaver-Optical Mapping
chr16	15499216	chr16:16072716	Dels	573501	3to5	-	-	-	-	TRUE	-	-	MCF7	Weaver-Optical Mapping
chr17	47670040	chr20:53866280	Trans	0	5to3	-	-	-	-	TRUE	-	-	MCF7	Weaver-Optical Mapping
chr17	48529937	chr20:59481125	Trans	0	3to3	-	-	-	-	TRUE	-	-	MCF7	Weaver-Optical Mapping
chr17	48813087	chr20:59473634	Trans	0	5to5	-	-	-	-	TRUE	-	-	MCF7	Weaver-Optical Mapping
chr17	49770199	chr20:59608703	Trans	0	3to5	-	-	-	-	TRUE	-	-	MCF7	Weaver-Optical Mapping
chr17	55991041	chr17:61106444	Dups	5115404	5to3	-	-	-	-	TRUE	-	-	MCF7	Weaver-Optical Mapping
chr17	57203907	chr17:73031273	Invs	15827367	5to5	-	-	-	-	TRUE	-	-	MCF7	Weaver-Optical Mapping
chr17	58558972	chr3:61619503	Trans	0	5to5	-	-	-	-	TRUE	-	-	MCF7	Weaver-Optical Mapping
chr17	58625792	chr20:42374557	Trans	0	5to5	-	-	-	-	TRUE	-	-	MCF7	Weaver-Optical Mapping
chr17	59084194	chr20:54463235	Trans	0	5to5	-	-	-	-	TRUE	-	-	MCF7	Weaver-Optical Mapping
chr17	59122421	chr17:59829565	Dels	707145	3to5	-	-	-	-	TRUE	-	-	MCF7	Weaver-Optical Mapping
chr17	60744374	chr20:54015582	Trans	0	5to3	-	-	-	-	TRUE	-	-	MCF7	Weaver-Optical Mapping
chr17	60802102	chr3:63718451	Trans	0	3to5	-	-	-	-	TRUE	-	-	MCF7	Weaver-Optical Mapping
chr17	61210341	chr20:60270345	Trans	0	5to5	-	-	-	-	TRUE	-	-	MCF7	Weaver-Optical Mapping
chr17	61530767	chr20:46734729	Trans	0	5to5	-	-	-	-	TRUE	-	-	MCF7	Weaver-Optical Mapping
chr17	61712568	chr3:64701555	Trans	0	5to3	-	-	-	-	TRUE	-	-	MCF7	Weaver-Optical Mapping
chr17	61791372	chr20:53568961	Trans	0	5to5	-	-	-	-	TRUE	-	-	MCF7	Weaver-Optical Mapping
chr17	61909173	chr20:55576906	Trans	0	3to5	-	-	-	-	TRUE	-	-	MCF7	Weaver-Optical Mapping
chr17	61924312	chr20:47143278	Trans	0	5to3	-	-	-	-	TRUE	-	-	MCF7	Weaver-Optical Mapping
chr17	61924516	chr20:47149680	Trans	0	3to5	-	-	-	-	TRUE	-	-	MCF7	Weaver-Optical Mapping
chr17	62000915	chr20:47150447	Trans	0	5to3	-	-	-	-	TRUE	-	-	MCF7	Weaver-Optical Mapping
chr17	62004943	chr20:55581875	Trans	0	3to3	-	-	-	-	TRUE	-	-	MCF7	Weaver-Optical Mapping
chr17	62017135	chr20:55584209	Trans	0	5to5	-	-	-	-	TRUE	-	-	MCF7	Weaver-Optical Mapping
chr17	62113548	chr20:63658044	Trans	0	3to3	-	-	-	-	TRUE	-	-	MCF7	Weaver-Optical Mapping
chr17	62135631	chr17:62961847	Invs	826217	5to5	-	-	-	-	TRUE	-	-	MCF7	Weaver-Optical Mapping
chr17	62660795	chr20:61529097	Trans	0	3to3	-	-	-	-	TRUE	-	-	MCF7	Weaver-Optical Mapping
chr17	62812064	chr20:63870916	Trans	0	5to3	-	-	-	-	TRUE	-	-	MCF7	Weaver-Optical Mapping
chr17	62965939	chr20:57100409	Trans	0	3to5	-	-	-	-	TRUE	-	-	MCF7	Weaver-Optical Mapping
chr17	63001506	chr20:63664883	Trans	0	5to5	-	-	-	-	TRUE	-	-	MCF7	Weaver-Optical Mapping
chr17	63419209	chr20:37545765	Trans	0	3to5	-	-	-	-	TRUE	-	-	MCF7	Weaver-Optical Mapping
chr17	63422459	chr20:46505235	Trans	0	3to3	-	-	-	-	TRUE	-	-	MCF7	Weaver-Optical Mapping
chr17	63422492	chr20:46739699	Trans	0	5to3	-	-	-	-	TRUE	-	-	MCF7	Weaver-Optical Mapping
chr17	63805772	chr20:46739712	Trans	0	3to5	-	-	-	-	TRUE	-	-	MCF7	Weaver-Optical Mapping
chr17	69309479	chr20:58273300	Trans	0	5to3	-	-	-	-	TRUE	-	-	MCF7	Weaver-Optical Mapping
chr17	69341496	chr17:75821426	Invs	6479931	3to3	-	-	-	-	TRUE	-	-	MCF7	Weaver-Optical Mapping
chr17	71912673	chr17:73032755	Invs	1120083	3to3	-	-	-	-	TRUE	-	-	MCF7	Weaver-Optical Mapping
chr17	75280201	chr20:52003779	Trans	0	5to3	-	-	-	-	TRUE	-	-	MCF7	Weaver-Optical Mapping
chr17	82953196	chr20:49875445	Trans	0	5to5	-	-	-	-	TRUE	-	-	MCF7	Weaver-Optical Mapping
chr18	38510026	chr18:47129177	Dups	8619152	5to3	-	-	-	-	TRUE	-	-	MCF7	Weaver-Optical Mapping
chr19	3968458	chr19:9937469	Invs	5969012	5to5	-	-	-	-	TRUE	-	-	MCF7	Weaver-Optical Mapping
chr19	17115582	chr19:17769282	Dels	653701	3to5	-	-	-	-	TRUE	-	-	MCF7	Weaver-Optical Mapping
chr2	222479368	chr3:41274349	Trans	0	3to3	-	-	-	-	TRUE	-	-	MCF7	Weaver-Optical Mapping
chr2	240614048	chr22:34476815	Trans	0	5to3	-	-	-	-	TRUE	-	-	MCF7	Weaver-Optical Mapping
chr20	14133206	chr20:14728329	Dels	595124	3to5	-	-	-	-	TRUE	-	-	MCF7	Weaver-Optical Mapping
chr20	40888416	chr20:42600869	Dups	1712454	5to3	-	-	-	-	TRUE	-	-	MCF7	Weaver-Optical Mapping
chr20	42187003	chr20:57243067	Invs	15056065	5to5	-	-	-	-	TRUE	-	-	MCF7	Weaver-Optical Mapping
chr20	42210325	chr20:54249741	Dels	12039417	3to5	-	-	-	-	TRUE	-	-	MCF7	Weaver-Optical Mapping
chr20	42241304	chr20:49308939	Dups	7067636	5to3	-	-	-	-	TRUE	-	-	MCF7	Weaver-Optical Mapping
chr20	42389760	chr20:54201368	Invs	11811609	3to3	-	-	-	-	TRUE	-	-	MCF7	Weaver-Optical Mapping
chr20	43595420	chr20:49349979	Dups	5754560	5to3	-	-	-	-	TRUE	-	-	MCF7	Weaver-Optical Mapping
chr20	46884277	chr20:57603379	Dups	10719103	5to3	-	-	-	-	TRUE	-	-	MCF7	Weaver-Optical Mapping
chr20	47141441	chr20:55582440	Invs	8441000	5to5	-	-	-	-	TRUE	-	-	MCF7	Weaver-Optical Mapping
chr20	47159651	chr20:63657381	Dels	16497731	3to5	-	-	-	-	TRUE	-	-	MCF7	Weaver-Optical Mapping
chr20	47167890	chr20:50669938	Invs	3502049	5to5	-	-	-	-	TRUE	-	-	MCF7	Weaver-Optical Mapping
chr20	47749812	chr20:48924107	Invs	1174296	3to3	-	-	-	-	TRUE	-	-	MCF7	Weaver-Optical Mapping
chr20	47912783	chr20:51634301	Dels	3721519	3to5	-	-	-	-	TRUE	-	-	MCF7	Weaver-Optical Mapping
chr20	49298630	chr20:52063705	Invs	2765076	5to5	-	-	-	-	TRUE	-	-	MCF7	Weaver-Optical Mapping
chr20	49351536	chr20:52068428	Invs	2716893	5to5	-	-	-	-	TRUE	-	-	MCF7	Weaver-Optical Mapping
chr20	49463859	chr20:56768239	Dels	7304381	3to5	-	-	-	-	TRUE	-	-	MCF7	Weaver-Optical Mapping
chr20	50657059	chr20:63665645	Invs	13008587	3to3	-	-	-	-	TRUE	-	-	MCF7	Weaver-Optical Mapping
chr20	50814031	chr20:60270798	Invs	9456768	3to3	-	-	-	-	TRUE	-	-	MCF7	Weaver-Optical Mapping
chr20	51569452	chr20:62201800	Invs	10632349	5to5	-	-	-	-	TRUE	-	-	MCF7	Weaver-Optical Mapping
chr20	52130239	chr20:53430519	Invs	1300281	3to3	-	-	-	-	TRUE	-	-	MCF7	Weaver-Optical Mapping
chr20	53565248	chr20:57279985	Dups	3714738	5to3	-	-	-	-	TRUE	-	-	MCF7	Weaver-Optical Mapping
chr20	55496842	chr20:61168182	Invs	5671341	3to3	-	-	-	-	TRUE	-	-	MCF7	Weaver-Optical Mapping
chr20	56932721	chr20:59474085	Invs	2541365	5to5	-	-	-	-	TRUE	-	-	MCF7	Weaver-Optical Mapping
chr3	23466040	chr3:73822008	Dels	50355969	3to5	-	-	-	-	TRUE	-	-	MCF7	Weaver-Optical Mapping
chr3	47737026	chr4:100603223	Trans	0	5to3	-	-	-	-	TRUE	-	-	MCF7	Weaver-Optical Mapping
chr3	47824967	chr4:100380811	Trans	0	3to5	-	-	-	-	TRUE	-	-	MCF7	Weaver-Optical Mapping
chr3	62077913	chr7:31611373	Trans	0	3to5	-	-	-	-	TRUE	-	-	MCF7	Weaver-Optical Mapping
chr3	62086844	chr3:64814967	Invs	2728124	5to5	-	-	-	-	TRUE	-	-	MCF7	Weaver-Optical Mapping
chr3	62858224	chr3:63528105	Dups	669882	5to3	-	-	-	-	TRUE	-	-	MCF7	Weaver-Optical Mapping
chr3	62965447	chr3:63505004	Invs	539558	5to5	-	-	-	-	TRUE	-	-	MCF7	Weaver-Optical Mapping
chr3	116471253	chr3:117054576	Dels	583324	3to5	-	-	-	-	TRUE	-	-	MCF7	Weaver-Optical Mapping
chr3	116547622	chr3:117336919	Dels	789298	3to5	-	-	-	-	TRUE	-	-	MCF7	Weaver-Optical Mapping
chr3	129507907	chr3:141407552	Invs	11899646	5to5	-	-	-	-	TRUE	-	-	MCF7	Weaver-Optical Mapping
chr3	146088175	chr3:172347171	Dups	26258997	5to3	-	-	-	-	TRUE	-	-	MCF7	Weaver-Optical Mapping
chr3	161025129	chr3:161713699	Dups	688571	5to3	-	-	-	-	TRUE	-	-	MCF7	Weaver-Optical Mapping
chr3	174952166	chr3:175621830	Dups	669665	5to3	-	-	-	-	TRUE	-	-	MCF7	Weaver-Optical Mapping
chr3	175202862	chr3:175771479	Dups	568618	5to3	-	-	-	-	TRUE	-	-	MCF7	Weaver-Optical Mapping
chr3	177126508	chr6:153202067	Trans	0	3to5	-	-	-	-	TRUE	-	-	MCF7	Weaver-Optical Mapping
chr3	191249330	chr7:78239000	Trans	0	5to5	-	-	-	-	TRUE	-	-	MCF7	Weaver-Optical Mapping
chr4	147426395	chr4:148024411	Dups	598017	5to3	-	-	-	-	TRUE	-	-	MCF7	Weaver-Optical Mapping
chr4	160568384	chr4:175586377	Dups	15017994	5to3	-	-	-	-	TRUE	-	-	MCF7	Weaver-Optical Mapping
chr4	160645139	chr4:175558083	Dels	14912945	3to5	-	-	-	-	TRUE	-	-	MCF7	Weaver-Optical Mapping
chr4	180855397	chr4:181404211	Dels	548815	3to5	-	-	-	-	TRUE	-	-	MCF7	Weaver-Optical Mapping
chr4	180998602	chr4:181663868	Dels	665267	3to5	-	-	-	-	TRUE	-	-	MCF7	Weaver-Optical Mapping
chr4	181908008	chr4:182701141	Dels	793134	3to5	-	-	-	-	TRUE	-	-	MCF7	Weaver-Optical Mapping
chr6	154997037	chr6:169634966	Dels	14637930	3to5	-	-	-	-	TRUE	-	-	MCF7	Weaver-Optical Mapping
chr7	57352716	chr7:100788191	Dups	43435476	5to3	-	-	-	-	TRUE	-	-	MCF7	Weaver-Optical Mapping
chr8	75544900	chr9:679805	Trans	0	5to5	-	-	-	-	TRUE	-	-	MCF7	Weaver-Optical Mapping
chr8	103572995	chr8:124775059	Invs	21202065	5to5	-	-	-	-	TRUE	-	-	MCF7	Weaver-Optical Mapping
chr8	105774063	chr8:123691302	Dels	17917240	3to5	-	-	-	-	TRUE	-	-	MCF7	Weaver-Optical Mapping
chr8	111355424	chr8:120549876	Dels	9194453	3to5	-	-	-	-	TRUE	-	-	MCF7	Weaver-Optical Mapping
chr8	114404733	chr8:123378333	Dups	8973601	5to3	-	-	-	-	TRUE	-	-	MCF7	Weaver-Optical Mapping
chr8	125083411	chrX:150022949	Trans	0	5to5	-	-	-	-	TRUE	-	-	MCF7	Weaver-Optical Mapping
chr8	126797634	chr8:131831801	Invs	5034168	3to3	-	-	-	-	TRUE	-	-	MCF7	Weaver-Optical Mapping
chr8	128891245	chr8:131821933	Dels	2930689	3to5	-	-	-	-	TRUE	-	-	MCF7	Weaver-Optical Mapping
chr9	116594	chr9:646307	Dels	529714	3to5	-	-	-	-	TRUE	-	-	MCF7	Weaver-Optical Mapping
chr9	1399857	chr9:29856031	Dels	28456175	3to5	-	-	-	-	TRUE	-	-	MCF7	Weaver-Optical Mapping
chr9	9047044	chr9:9759589	Dels	712546	3to5	-	-	-	-	TRUE	-	-	MCF7	Weaver-Optical Mapping
chrX	93733571	chrX:150010687	Dups	56277117	5to3	-	-	-	-	TRUE	-	-	MCF7	Weaver-Optical Mapping
chrX	123237805	chrX:123952281	Dups	714477	5to3	-	-	-	-	TRUE	-	-	MCF7	Weaver-Optical Mapping
chr1	53953520	chr1:157507534	Invs	103554015	5to5	-	-	-	-	TRUE	-	-	MCF7	Weaver-Optical Mapping
chr1	105473192	chr1:105480776	Dels	7585	3to5	-	-	-	-	TRUE	-	-	MCF7	Hillmer et.al-PCR+Sanger sequencing
chr1	152583066	chr1:152615265	Dels	32200	3to5	-	-	-	-	TRUE	-	-	MCF7	Hillmer et.al-PCR+Sanger sequencing
chr2	176400912	chr2:176407314	Dels	6403	3to5	-	-	-	-	TRUE	-	-	MCF7	Hillmer et.al-PCR+Sanger sequencing
chr3	4765625	chr3:4819270	Dels	53646	3to5	-	-	-	-	TRUE	-	-	MCF7	Hillmer et.al-PCR+Sanger sequencing
chr3	6608468	chr3:6613092	Dels	4625	3to5	-	-	-	-	TRUE	-	-	MCF7	Hillmer et.al-PCR+Sanger sequencing
chr3	22050866	chr3:22056315	Dels	5450	3to5	-	-	-	-	TRUE	-	-	MCF7	Hillmer et.al-PCR+Sanger sequencing
chr4	10390806	chr4:10400558	Dels	9753	3to5	-	-	-	-	TRUE	-	-	MCF7	Hillmer et.al-PCR+Sanger sequencing
chr4	74717530	chr4:74723590	Dels	6061	3to5	-	-	-	-	TRUE	-	-	MCF7	Hillmer et.al-PCR+Sanger sequencing
chr4	114253969	chr4:114262680	Dels	8712	3to5	-	-	-	-	TRUE	-	-	MCF7	Hillmer et.al-PCR+Sanger sequencing
chr4	145998426	chr4:146006589	Dels	8164	3to5	-	-	-	-	TRUE	-	-	MCF7	Hillmer et.al-PCR+Sanger sequencing
chr4	171453255	chr4:171458275	Dels	5021	3to5	-	-	-	-	TRUE	-	-	MCF7	Hillmer et.al-PCR+Sanger sequencing
chr4	180855398	chr4:181404211	Dels	548814	3to5	-	-	-	-	TRUE	-	-	MCF7	Hillmer et.al-PCR+Sanger sequencing
chr4	180878347	chr4:180927019	Dels	48673	3to5	-	-	-	-	TRUE	-	-	MCF7	Hillmer et.al-PCR+Sanger sequencing
chr5	58027650	chr5:58037953	Dels	10304	3to5	-	-	-	-	TRUE	-	-	MCF7	Hillmer et.al-PCR+Sanger sequencing
chr6	78257477	chr6:78326759	Dels	69283	3to5	-	-	-	-	TRUE	-	-	MCF7	Hillmer et.al-PCR+Sanger sequencing
chr7	26097127	chr7:26106475	Dels	9349	3to5	-	-	-	-	TRUE	-	-	MCF7	Hillmer et.al-PCR+Sanger sequencing
chr8	1395391	chr8:1407265	Dels	11875	3to5	-	-	-	-	TRUE	-	-	MCF7	Hillmer et.al-PCR+Sanger sequencing
chr8	32822490	chr8:32833747	Dels	11258	3to5	-	-	-	-	TRUE	-	-	MCF7	Hillmer et.al-PCR+Sanger sequencing
chr8	50118531	chr8:50125770	Dels	7240	3to5	-	-	-	-	TRUE	-	-	MCF7	Hillmer et.al-PCR+Sanger sequencing
chr8	111355434	chr8:120549876	Dels	9194443	3to5	-	-	-	-	TRUE	-	-	MCF7	Hillmer et.al-PCR+Sanger sequencing
chr8	125582877	chr8:125588891	Dels	6015	3to5	-	-	-	-	TRUE	-	-	MCF7	Hillmer et.al-PCR+Sanger sequencing
chr8	128452911	chr8:128459025	Dels	6115	3to5	-	-	-	-	TRUE	-	-	MCF7	Hillmer et.al-PCR+Sanger sequencing
chr9	17909500	chr9:17912867	Dels	3368	3to5	-	-	-	-	TRUE	-	-	MCF7	Hillmer et.al-PCR+Sanger sequencing
chr9	21819533	chr9:21989623	Dels	170091	3to5	-	-	-	-	TRUE	-	-	MCF7	Hillmer et.al-PCR+Sanger sequencing
chr9	22496528	chr9:22504346	Dels	7819	3to5	-	-	-	-	TRUE	-	-	MCF7	Hillmer et.al-PCR+Sanger sequencing
chr10	53023782	chr10:53029070	Dels	5289	3to5	-	-	-	-	TRUE	-	-	MCF7	Hillmer et.al-PCR+Sanger sequencing
chr11	1894038	chr11:1915726	Dels	21689	3to5	-	-	-	-	TRUE	-	-	MCF7	Hillmer et.al-PCR+Sanger sequencing
chr11	93136629	chr11:93142694	Dels	6066	3to5	-	-	-	-	TRUE	-	-	MCF7	Hillmer et.al-PCR+Sanger sequencing
chr12	104975277	chr12:104979771	Dels	4495	3to5	-	-	-	-	TRUE	-	-	MCF7	Hillmer et.al-PCR+Sanger sequencing
chr15	76592256	chr15:76604601	Dels	12346	3to5	-	-	-	-	TRUE	-	-	MCF7	Hillmer et.al-PCR+Sanger sequencing
chr17	72819088	chr17:72825222	Dels	6135	3to5	-	-	-	-	TRUE	-	-	MCF7	Hillmer et.al-PCR+Sanger sequencing
chr18	53679599	chr18:53684205	Dels	4607	3to5	-	-	-	-	TRUE	-	-	MCF7	Hillmer et.al-PCR+Sanger sequencing
chr1	153862923	chr1:154036571	Dups	173649	5to3	-	-	-	-	TRUE	-	-	MCF7	Hillmer et.al-PCR+Sanger sequencing
chr5	72847130	chr5:72861300	Dups	14171	5to3	-	-	-	-	TRUE	-	-	MCF7	Hillmer et.al-PCR+Sanger sequencing
chr14	37562864	chr14:37597657	Dups	34794	5to3	-	-	-	-	TRUE	-	-	MCF7	Hillmer et.al-PCR+Sanger sequencing
chr14	37592330	chr14:37715510	Dups	123181	5to3	-	-	-	-	TRUE	-	-	MCF7	Hillmer et.al-PCR+Sanger sequencing
chr14	96428716	chr14:96515169	Dups	86454	5to3	-	-	-	-	TRUE	-	-	MCF7	Hillmer et.al-PCR+Sanger sequencing
chr14	101998996	chr14:102036556	Dups	37561	5to3	-	-	-	-	TRUE	-	-	MCF7	Hillmer et.al-PCR+Sanger sequencing
chr19	1181744	chr19:1259448	Dups	77705	5to3	-	-	-	-	TRUE	-	-	MCF7	Hillmer et.al-PCR+Sanger sequencing
chr21	34817147	chr21:34863048	Dups	45902	5to3	-	-	-	-	TRUE	-	-	MCF7	Hillmer et.al-PCR+Sanger sequencing
chr22	28722252	chr22:28821211	Dups	98960	5to3	-	-	-	-	TRUE	-	-	MCF7	Hillmer et.al-PCR+Sanger sequencing
chr12	32891183	chr12:32906881	Invs	15699	3to3	-	-	-	-	TRUE	-	-	MCF7	Hillmer et.al-PCR+Sanger sequencing
chr3	63755963	chr3:63992058	Dels	236096	3to5	-	-	-	-	TRUE	-	-	MCF7	Hillmer et.al-PCR+Sanger sequencing
chr17	59122425	chr17:59829566	Dels	707142	3to5	-	-	-	-	TRUE	-	-	MCF7	Hillmer et.al-PCR+Sanger sequencing
chr17	59837413	chr17:59911136	Dups	73724	5to3	-	-	-	-	TRUE	-	-	MCF7	Hillmer et.al-PCR+Sanger sequencing
chr20	53565248	chr20:57279987	Dups	3714740	5to3	-	-	-	-	TRUE	-	-	MCF7	Hillmer et.al-PCR+Sanger sequencing
chr1	117052849	chr9:92071255	Trans	0	3to5	-	-	-	-	TRUE	-	-	MCF7	Hillmer et.al-PCR+Sanger sequencing
chr2	222479379	chr3:41274348	Trans	0	3to3	-	-	-	-	TRUE	-	-	MCF7	Hillmer et.al-PCR+Sanger sequencing
chr3	63948014	chr1:106192958	Trans	0	3to5	-	-	-	-	TRUE	-	-	MCF7	Hillmer et.al-PCR+Sanger sequencing
chr4	100603230	chr3:47737029	Trans	0	3to5	-	-	-	-	TRUE	-	-	MCF7	Hillmer et.al-PCR+Sanger sequencing
chr9	92188048	chr1:116934428	Trans	0	3to5	-	-	-	-	TRUE	-	-	MCF7	Hillmer et.al-PCR+Sanger sequencing
chr13	22968977	chr14:104499928	Trans	0	3to5	-	-	-	-	TRUE	-	-	MCF7	Hillmer et.al-PCR+Sanger sequencing
chr17	58558972	chr3:61619502	Trans	0	5to5	-	-	-	-	TRUE	-	-	MCF7	Hillmer et.al-PCR+Sanger sequencing
chr1	116397000	chr20:52063697	Trans	0	3to3	-	-	-	-	TRUE	-	-	MCF7	Hillmer et.al-PCR+Sanger sequencing
chr3	62077912	chr7:31611377	Trans	0	3to5	-	-	-	-	TRUE	-	-	MCF7	Hillmer et.al-PCR+Sanger sequencing
chr3	64035627	chr20:53997156	Trans	0	3to3	-	-	-	-	TRUE	-	-	MCF7	Hillmer et.al-PCR+Sanger sequencing
chr3	64116502	chr20:47782926	Trans	0	3to5	-	-	-	-	TRUE	-	-	MCF7	Hillmer et.al-PCR+Sanger sequencing
chr3	64701554	chr17:61712567	Trans	0	5to3	-	-	-	-	TRUE	-	-	MCF7	Hillmer et.al-PCR+Sanger sequencing
chr3	177122823	chr6:153202310	Trans	0	3to5	-	-	-	-	TRUE	-	-	MCF7	Hillmer et.al-PCR+Sanger sequencing
chr3	177126512	chr6:153202067	Trans	0	3to5	-	-	-	-	TRUE	-	-	MCF7	Hillmer et.al-PCR+Sanger sequencing
chr13	59746549	chr17:59929824	Trans	0	3to3	-	-	-	-	TRUE	-	-	MCF7	Hillmer et.al-PCR+Sanger sequencing
chr17	58731201	chr3:63976823	Trans	0	3to5	-	-	-	-	TRUE	-	-	MCF7	Hillmer et.al-PCR+Sanger sequencing
chr17	60802106	chr3:63718451	Trans	0	3to5	-	-	-	-	TRUE	-	-	MCF7	Hillmer et.al-PCR+Sanger sequencing
chr17	61909172	chr17:62004942	Invs	95771	3to3	-	-	-	-	TRUE	-	-	MCF7	Hillmer et.al-PCR+Sanger sequencing
chr17	61909173	chr20:55576908	Trans	0	3to5	-	-	-	-	TRUE	-	-	MCF7	Hillmer et.al-PCR+Sanger sequencing
chr17	62965942	chr20:57100409	Trans	0	3to5	-	-	-	-	TRUE	-	-	MCF7	Hillmer et.al-PCR+Sanger sequencing
chr17	64310792	chr20:54940897	Trans	0	5to3	-	-	-	-	TRUE	-	-	MCF7	Hillmer et.al-PCR+Sanger sequencing
chr20	47167893	chr20:50669935	Invs	3502043	5to5	-	-	-	-	TRUE	-	-	MCF7	Hillmer et.al-PCR+Sanger sequencing
chr20	47564204	chr20:47748524	Invs	184321	3to3	-	-	-	-	TRUE	-	-	MCF7	Hillmer et.al-PCR+Sanger sequencing
chr20	47749813	chr20:48924106	Invs	1174294	3to3	-	-	-	-	TRUE	-	-	MCF7	Hillmer et.al-PCR+Sanger sequencing
