# Supplementary material for: Integrative analysis of structural variations using short-reads and linked-reads yields highly specific and sensitive predictions
Source: PLoS Comput Biol. 2020 Nov 23;16(11):e1008397. doi: 10.1371/journal.pcbi.1008397 (PMC7721175; doi:10.1371/journal.pcbi.1008397)
Supplement: S3 Table — (XLSX) [file pcbi.1008397.s023.xlsx]

## Sheet: Sheet1
		Total SV predictions	External Study 1					External Study 2					gNOMAD calls
			Total set	Validated	Not Validated	Sensitivity	Precision	Total set	Validated	Not Validated	Sensitivity	Precision	Total set	Validated	Not Validated	Sensitivity	Precision
Sequenced MCF7	Combined Model	48716	183	140	43	76.69	0.28738	70	59	11	84.29	0.12111	198377	2629	195748	1.32525	5.39658
	Delly	11167	183	173	10	94.54	1.54921	70	60	10	85.71	0.537297	198377	2405	195972	1.21234	21.5367
	Lumpy	9695	183	174	9	95.08	1.79474	70	59	11	84.29	0.608561	198377	1822	196555	0.918453	18.7932
	SvABA	3315	183	132	51	72.13	3.9819	70	41	29	58.57	1.2368	198377	1121	197256	0.565086	33.816
	Long Ranger	6023	183	48	135	26.23	0.796945	70	44	26	62.86	0.730533	198377	1877	196500	0.946178	31.1639
	NAIBR	3632	183	64	119	34.97	1.76211	70	49	21	70	1.34912	198377	479	197898	0.241459	13.1883
	GROC-SV	56	183	20	163	10.93	35.7143	70	8	62	11.43	14.2857	198377	3	198374	0.00151227	5.35714
Downsampled MCF7	Combined Model	34284	183	165	18	90.22	0.481274	70	61	9	87.14	0.177926	198377	2146	196231	1.08178	6.25948
	Delly	5400	183	135	48	73.91	2.5	70	52	18	74.29	0.962963	198377	1773	196604	0.893753	32.8333
	Lumpy	4333	183	149	34	81.52	3.43873	70	54	16	77.14	1.24625	198377	1400	196977	0.705727	32.3102
	SvABA	2025	183	93	90	51.09	4.59259	70	38	32	54.29	1.87654	198377	1040	197337	0.524254	51.358
	Long Ranger	6007	183	48	135	26.09	0.799068	70	44	26	62.86	0.732479	198377	1876	196501	0.945674	31.2302
	NAIBR	3600	183	65	118	35.33	1.80556	70	49	21	70	1.36111	198377	474	197903	0.238939	13.1667
	GROC-SV	56	183	19	164	10.87	33.9286	70	8	62	11.43	14.2857	198377	3	198374	0.00151227	5.35714
Debarcoded MCF7	Combined Model	40452	183	140	43	76.5	0.346089	70	58	12	82.86	0.14338	198377	1999	196378	1.00768	4.94166
	Delly	8198	183	116	67	63.39	1.41498	70	52	18	74.29	0.634301	198377	2006	196371	1.01121	24.4694
	Lumpy	7841	183	131	52	71.58	1.67071	70	51	19	72.86	0.650427	198377	1693	196684	0.853426	21.5916
	SvABA	1500	183	66	117	36.25	4.4	70	32	38	45.71	2.13333	198377	1192	197185	0.600876	79.4667
	Long Ranger	6004	183	48	135	26.23	0.799467	70	44	26	62.86	0.732845	198377	1872	196505	0.943658	31.1792
	NAIBR	3692	183	64	119	34.97	1.73348	70	49	21	70	1.32719	198377	477	197900	0.240451	12.9198
	GROC-SV	56	183	20	163	10.93	35.7143	70	8	62	11.43	14.2857	198377	3	198374	0.00151227	5.35714
